# Supplementary material for: (E)-N′-(3-Hy­droxy-4-meth­oxy­benzyl­idene)-4-meth­oxy­benzohydrazide
Source: Acta Crystallogr Sect E Struct Rep Online. 2011 Nov 19;67(Pt 12):o3370–1. doi: 10.1107/S1600536811048240 (PMC3239014; doi:10.1107/S1600536811048240)
Supplement: Supplementary file 2 [file e-67-o3370-Isup2.hkl]

# 
# h,k,l, Fc-squared, Fo-squared, sigma(Fo-squared) and status flag 
# 
data_I
_shelx_title ' ppa03m in P2(1)/c (100K)' 
_shelx_refln_list_code          4 
_shelx_F_calc_maximum      188.76 
_exptl_crystal_F_000       632.00 
_reflns_d_resolution_high  0.7330 
 
loop_ 
 _symmetry_equiv_pos_as_xyz 
 'x, y, z' 
 '-x, y+1/2, -z+1/2' 
 '-x, -y, -z' 
 'x, -y-1/2, z-1/2' 
 
_cell_length_a    12.1323 
_cell_length_b    12.9727 
_cell_length_c     9.6714 
_cell_angle_alpha  90.000 
_cell_angle_beta  113.213 
_cell_angle_gamma  90.000 
 
_shelx_F_squared_multiplier     1.000 
 
loop_ 
 _refln_index_h 
 _refln_index_k 
 _refln_index_l 
 _refln_F_squared_calc 
 _refln_F_squared_meas 
 _refln_F_squared_sigma 
 _refln_observed_status 
   1   0   0      303.33      301.47     13.51 o 
   2   0   0       56.58       77.58      1.64 o 
   3   0   0      716.58      668.45      9.09 o 
   4   0   0     2610.75     2500.24     33.11 o 
   5   0   0      575.41      596.63      8.38 o 
   6   0   0       24.27       21.44      1.98 o 
   7   0   0      147.23      161.53      4.03 o 
   8   0   0     3354.22     3562.33     61.82 o 
   9   0   0       33.58       32.63      6.01 o 
  10   0   0       28.07       31.67      2.27 o 
  11   0   0       21.11       21.41      2.05 o 
  12   0   0       52.66       54.45      2.95 o 
  13   0   0      141.91      140.82      4.12 o 
  14   0   0       38.07       40.75      3.27 o 
   1   1   0      834.75      838.56      9.62 o 
   2   1   0     5768.46     5653.17     53.02 o 
   3   1   0    20146.13    19279.46    179.36 o 
   4   1   0     2203.42     2155.69     22.21 o 
   5   1   0       81.70       96.12      1.39 o 
   6   1   0        0.15        1.29      0.30 o 
   7   1   0       87.16       92.59      1.36 o 
   8   1   0      799.87      789.53     12.35 o 
   9   1   0        0.00       -0.14      0.52 o 
  10   1   0      331.45      354.90      5.12 o 
  11   1   0      312.23      325.51      4.96 o 
  12   1   0       13.46       12.08      1.31 o 
  13   1   0       17.12       13.69      1.40 o 
  14   1   0       48.56       46.09      2.81 o 
  15   1   0       45.32       51.47      3.88 o 
   0   2   0      764.34      753.82     17.42 o 
   1   2   0     2121.71     2103.46     21.49 o 
   2   2   0      163.77      179.51      2.15 o 
   3   2   0      558.00      494.73      4.59 o 
   4   2   0     3666.08     3671.91     34.16 o 
   5   2   0      156.13      171.08      2.01 o 
   6   2   0      164.61      151.39      1.92 o 
   7   2   0       74.16       69.61      1.23 o 
   8   2   0        8.12       11.38      0.61 o 
   9   2   0      436.78      452.64      5.97 o 
  10   2   0        2.12        1.29      0.66 o 
  11   2   0        2.01        0.87      0.72 o 
  12   2   0       85.24       81.70      2.62 o 
  13   2   0       13.75       13.36      1.62 o 
  14   2   0       59.62       66.82      8.12 o 
  15   2   0       76.76       77.72      4.17 o 
   1   3   0      241.82      236.87      2.81 o 
   2   3   0      413.48      411.65      4.18 o 
   3   3   0        1.34       -0.29      0.27 o 
   4   3   0      519.30      446.74      4.66 o 
   5   3   0      676.59      750.80      7.57 o 
   6   3   0      449.60      453.51      4.59 o 
   7   3   0      298.17      295.54      4.77 o 
   8   3   0       60.32       61.41      1.40 o 
   9   3   0      259.32      259.50      3.97 o 
  10   3   0       39.10       36.69      1.67 o 
  11   3   0        0.10        0.39      0.87 o 
  12   3   0       46.43       46.92      2.58 o 
  13   3   0        0.09       -0.66      1.16 o 
  14   3   0        5.11        2.99      1.60 o 
   0   4   0        9.80       13.32      1.95 o 
   1   4   0      387.05      414.77      9.18 o 
   2   4   0      624.86      636.98     14.25 o 
   3   4   0        0.17        1.13      0.34 o 
   4   4   0      578.10      600.20      7.51 o 
   5   4   0      517.73      525.29      6.11 o 
   6   4   0      125.66      133.69      2.20 o 
   7   4   0      530.29      555.77      6.04 o 
   8   4   0      149.64      175.16      2.54 o 
   9   4   0        8.80        8.65      1.06 o 
  10   4   0       31.75       31.61      1.97 o 
  11   4   0      230.49      228.27      5.17 o 
  12   4   0      421.89      427.72     10.82 o 
  13   4   0      101.89      104.83      8.20 o 
  14   4   0       16.88       18.39      2.39 o 
   1   5   0       39.44       48.66      1.34 o 
   2   5   0     1396.36     1462.84     18.84 o 
   3   5   0      838.32      975.58     10.47 o 
   4   5   0       40.48       44.42      1.12 o 
   5   5   0     2189.46     2295.97     23.90 o 
   6   5   0       94.38      111.81      1.82 o 
   7   5   0        1.31        3.70      0.53 o 
   8   5   0       45.41       51.28      1.33 o 
   9   5   0        4.58        4.96      1.06 o 
  10   5   0        9.39       10.00      1.33 o 
  11   5   0        1.53        2.35      1.10 o 
  12   5   0      447.12      453.78     10.65 o 
  13   5   0      408.37      411.12     10.21 o 
  14   5   0      213.92      220.16      7.13 o 
   0   6   0        0.01        0.30      0.34 o 
   1   6   0      155.89      168.11      6.17 o 
   2   6   0     3777.35     3926.60     59.97 o 
   3   6   0     1004.92     1007.43     10.91 o 
   4   6   0     1102.64     1127.54     11.13 o 
   5   6   0       62.65       63.44      1.30 o 
   6   6   0      580.55      616.32      7.20 o 
   7   6   0      183.62      171.49      4.00 o 
   8   6   0       62.84       69.44      1.76 o 
   9   6   0      592.76      574.58      9.62 o 
  10   6   0      331.27      332.71      6.57 o 
  11   6   0      102.12      115.22      4.42 o 
  12   6   0      216.73      207.22      6.38 o 
  13   6   0        4.25        6.89      1.88 o 
  14   6   0        2.84        4.43      1.75 o 
   1   7   0       74.27       99.94      4.49 o 
   2   7   0       77.19       73.06      1.94 o 
   3   7   0      329.24      381.93      5.30 o 
   4   7   0       15.50       11.10      0.69 o 
   5   7   0       38.41       52.74      1.24 o 
   6   7   0        0.04       -0.46      0.45 o 
   7   7   0      327.98      325.71      4.52 o 
   8   7   0      540.35      537.40      6.79 o 
   9   7   0      569.97      571.92     10.78 o 
  10   7   0      237.26      238.86      7.18 o 
  11   7   0      555.03      551.97     13.99 o 
  12   7   0      331.45      351.73     12.80 o 
  13   7   0       27.41       26.47      2.81 o 
   0   8   0     2651.69     2876.18     66.52 o 
   1   8   0      167.64      164.43      2.77 o 
   2   8   0      950.34      992.86     12.28 o 
   3   8   0       43.17       48.46      1.48 o 
   4   8   0      108.77       94.75      2.16 o 
   5   8   0      370.41      352.07      4.60 o 
   6   8   0       94.52      110.47      2.24 o 
   7   8   0     1177.86     1176.50     13.26 o 
   8   8   0      408.73      405.24      5.55 o 
   9   8   0       82.41       82.48      3.64 o 
  10   8   0       44.80       43.28      3.09 o 
  11   8   0        0.22       -1.46      1.23 o 
  12   8   0      119.03      134.29      5.65 o 
  13   8   0       37.13       36.37      3.25 o 
   1   9   0      577.49      533.35      8.47 o 
   2   9   0       23.54       34.76      1.36 o 
   3   9   0      305.54      298.54      4.60 o 
   4   9   0     1571.96     1583.89     19.24 o 
   5   9   0      109.28      120.94      2.63 o 
   6   9   0       76.82       84.39      2.23 o 
   7   9   0      473.26      444.46      6.65 o 
   8   9   0        5.07        4.76      0.84 o 
   9   9   0        0.00        0.92      1.21 o 
  10   9   0      340.18      325.77      8.36 o 
  11   9   0      169.35      174.40      5.85 o 
  12   9   0      100.81      104.70      5.39 o 
  13   9   0        1.58        1.82      1.71 o 
   0  10   0      764.34      741.97     13.44 o 
   1  10   0      572.80      530.02      6.42 o 
   2  10   0     1040.39     1053.32     10.76 o 
   3  10   0     1146.98     1120.18     12.47 o 
   4  10   0       76.93       69.92      2.02 o 
   5  10   0      153.18      153.09      3.61 o 
   6  10   0      113.99      112.93      2.69 o 
   7  10   0      496.10      475.54      7.12 o 
   8  10   0       14.02        7.15      1.07 o 
   9  10   0       40.59       41.44      3.01 o 
  10  10   0        0.73        0.20      1.29 o 
  11  10   0        0.69       -2.12      1.21 o 
  12  10   0        6.65        6.48      1.86 o 
   1  11   0       19.33       18.71      0.97 o 
   2  11   0        8.50       12.76      0.85 o 
   3  11   0      572.92      565.15      7.90 o 
   4  11   0      825.73      782.30     10.45 o 
   5  11   0      226.43      208.28      3.90 o 
   6  11   0      396.81      402.64      6.29 o 
   7  11   0       51.11       45.01      3.12 o 
   8  11   0        1.17        0.18      0.85 o 
   9  11   0       13.98       12.03      1.97 o 
  10  11   0       90.49       90.75      4.26 o 
  11  11   0        4.13        3.94      1.77 o 
   0  12   0       16.89       16.93      2.25 o 
   1  12   0      372.47      350.11      5.41 o 
   2  12   0      995.58      964.79     14.60 o 
   3  12   0      248.85      254.28      5.23 o 
   4  12   0        0.45        0.36      0.95 o 
   5  12   0      127.50      109.78      3.28 o 
   6  12   0       16.46        9.78      1.38 o 
   7  12   0      128.36      130.53      3.74 o 
   8  12   0       84.65       88.97      3.17 o 
   9  12   0        5.53        3.45      2.44 o 
  10  12   0       54.89       55.51      5.35 o 
  11  12   0       71.69       61.97      5.27 o 
   1  13   0      197.29      195.55      4.43 o 
   2  13   0        4.93        6.36      1.17 o 
   3  13   0       41.04       44.82      2.22 o 
   4  13   0       16.99       15.05      1.57 o 
   5  13   0       19.62       22.66      1.86 o 
   6  13   0       13.93        8.55      1.40 o 
   7  13   0        0.19       -1.19      1.07 o 
   8  13   0       10.48       10.43      1.60 o 
   9  13   0       48.50       57.30      5.55 o 
  10  13   0       20.72       22.64      3.93 o 
   0  14   0       38.59       36.30      3.86 o 
   1  14   0        0.51        0.31      1.40 o 
   2  14   0      359.35      355.04      6.86 o 
   3  14   0       14.70       12.27      1.50 o 
   4  14   0        3.06        1.43      1.32 o 
   5  14   0        3.16        1.17      1.11 o 
   6  14   0       46.87       45.93      2.54 o 
   7  14   0       16.78       16.54      1.84 o 
   8  14   0       54.85       51.72      3.58 o 
   9  14   0        0.02       -2.29      1.85 o 
   1  15   0        0.19       -0.09      1.17 o 
   2  15   0       54.21       55.63      3.16 o 
   3  15   0      118.75      122.86      5.03 o 
   4  15   0        1.00       -0.70      1.07 o 
   5  15   0       17.08       17.62      1.88 o 
   6  15   0       18.24       24.60      2.18 o 
   7  15   0        4.25        0.85      1.34 o 
   8  15   0       29.01       34.20      3.16 o 
   0  16   0        9.35       10.57      2.81 o 
   1  16   0        0.46        0.79      1.33 o 
   2  16   0       93.03      105.14      4.43 o 
   3  16   0        0.39        2.88      3.48 o 
   4  16   0        1.69        0.17      1.24 o 
   5  16   0        1.42        0.46      2.41 o 
   6  16   0       91.03      103.80      3.79 o 
   1  17   0        8.13        7.31      3.72 o 
   2  17   0      157.75      175.96      6.62 o 
   3  17   0       82.81       76.60      6.36 o 
   4  17   0        2.13        1.20      1.58 o 
 -15   1   1        0.26        2.44      1.79 o 
 -14   1   1       31.76       33.86      2.07 o 
 -13   1   1        7.17        6.73      1.25 o 
 -12   1   1       14.22       11.48      1.30 o 
 -11   1   1        0.19       -0.24      0.58 o 
 -10   1   1        6.97        7.47      0.78 o 
  -9   1   1      555.59      571.80      7.87 o 
  -8   1   1      176.19      164.91      5.61 o 
  -7   1   1      500.60      495.18      5.58 o 
  -6   1   1      989.87     1029.29     10.88 o 
  -5   1   1      538.22      511.71      5.14 o 
  -4   1   1       32.83       25.41      0.52 o 
  -3   1   1    11653.59    11348.49    115.44 o 
  -2   1   1     1115.16     1234.47     11.54 o 
  -1   1   1     1996.35     2003.36     26.61 o 
   0   1   1      188.92      165.02      3.07 o 
   1   1   1     3889.19     3873.62     39.60 o 
   2   1   1    10655.42    10867.98    101.96 o 
   3   1   1      126.59      156.55      1.95 o 
   4   1   1      772.99      738.55      7.42 o 
   5   1   1     3091.77     3109.88     34.00 o 
   6   1   1     1179.79     1226.06     12.11 o 
   7   1   1        1.98        2.84      0.47 o 
   8   1   1        0.02        0.32      0.30 o 
   9   1   1        2.78        1.79      0.67 o 
  10   1   1      397.72      402.11      8.24 o 
  11   1   1       52.88       51.70      2.21 o 
  12   1   1        0.27        0.08      0.73 o 
  13   1   1       45.58       46.05      2.40 o 
  14   1   1       26.02       27.96      2.35 o 
 -15   2   1      133.96      138.20      5.59 o 
 -14   2   1       35.33       40.93      2.59 o 
 -13   2   1       15.70       18.32      1.78 o 
 -12   2   1       84.91       85.63      3.03 o 
 -11   2   1        2.78        0.86      1.02 o 
 -10   2   1        2.80        1.50      0.67 o 
  -9   2   1        4.00        5.71      0.76 o 
  -8   2   1      428.71      455.05      4.93 o 
  -7   2   1      811.39      732.41      7.42 o 
  -6   2   1       10.41        8.56      0.44 o 
  -5   2   1      528.80      518.30      5.26 o 
  -4   2   1     1451.55     1529.30     14.43 o 
  -3   2   1    15668.05    15376.97    174.65 o 
  -2   2   1      641.52      688.14     11.10 o 
  -1   2   1     1069.38     1007.04     11.63 o 
   0   2   1      762.38      769.40     10.49 o 
   1   2   1       43.58       53.52      0.85 o 
   2   2   1      182.51      175.65      2.27 o 
   3   2   1     1801.03     1844.80     26.64 o 
   4   2   1      358.87      350.05      3.57 o 
   5   2   1     1233.37     1376.09     12.42 o 
   6   2   1      494.58      522.12      5.71 o 
   7   2   1      376.26      385.41      4.48 o 
   8   2   1        2.12        0.71      0.36 o 
   9   2   1       59.03       70.73      1.88 o 
  10   2   1       38.99       34.56      1.59 o 
  11   2   1        6.49        7.58      0.96 o 
  12   2   1        7.34        7.87      1.17 o 
  13   2   1       18.75       19.14      1.93 o 
  14   2   1       82.60       74.36      4.12 o 
 -15   3   1       59.71       67.04      6.00 o 
 -14   3   1       56.39       55.42      3.22 o 
 -13   3   1       68.58       74.02      3.78 o 
 -12   3   1        0.14       -0.17      0.96 o 
 -11   3   1       69.90       68.29      2.59 o 
 -10   3   1      216.29      218.08      3.98 o 
  -9   3   1        7.61        8.08      0.87 o 
  -8   3   1      424.81      440.34      4.87 o 
  -7   3   1      576.40      585.62      6.13 o 
  -6   3   1      109.03      110.09      1.58 o 
  -5   3   1        5.89       10.02      0.99 o 
  -4   3   1     6644.87     6958.31     65.07 o 
  -3   3   1     1040.82     1213.20     12.59 o 
  -2   3   1     7086.88     6924.63     70.45 o 
  -1   3   1       37.52       32.26      1.46 o 
   0   3   1        3.53        0.23      0.58 o 
   1   3   1     1057.13      988.40     10.48 o 
   2   3   1     4008.78     3952.71     34.00 o 
   3   3   1     1194.97     1140.42     12.06 o 
   4   3   1     2923.16     2775.45     40.89 o 
   5   3   1       53.37       31.77      0.91 o 
   6   3   1        0.46        0.16      0.36 o 
   7   3   1      158.27      143.90      2.07 o 
   8   3   1      249.05      249.80      3.12 o 
   9   3   1       89.13       75.68      1.97 o 
  10   3   1        2.27        2.86      0.76 o 
  11   3   1       69.10       65.08      2.33 o 
  12   3   1       32.22       31.23      2.26 o 
  13   3   1       10.37       11.22      2.06 o 
  14   3   1       90.05       87.02      4.42 o 
 -15   4   1       30.39       34.26      4.71 o 
 -14   4   1       59.15       51.41      3.42 o 
 -13   4   1       30.83       37.70      2.43 o 
 -12   4   1     1318.74     1319.05     19.86 o 
 -11   4   1       18.04       21.40      1.76 o 
 -10   4   1       17.77       16.61      1.51 o 
  -9   4   1       22.56       25.30      1.34 o 
  -8   4   1       44.40       33.16      1.12 o 
  -7   4   1     2002.91     2018.46     34.46 o 
  -6   4   1      170.40      207.90      2.57 o 
  -5   4   1      262.94      245.95      2.86 o 
  -4   4   1     2278.26     2336.66     24.02 o 
  -3   4   1       18.19       15.79      0.70 o 
  -2   4   1      329.58      324.82      3.69 o 
  -1   4   1      599.90      605.39      7.24 o 
   1   4   1      319.11      339.61      4.80 o 
   3   4   1      669.35      707.83      7.83 o 
   4   4   1        0.00        0.45      0.30 o 
   5   4   1      430.97      388.13      4.38 o 
   6   4   1     1029.95     1047.19      9.81 o 
   7   4   1      120.08      114.98      1.84 o 
   8   4   1       15.10       15.98      0.93 o 
   9   4   1        0.24        0.29      0.57 o 
  10   4   1      526.32      493.35      8.78 o 
  11   4   1        0.95        1.02      1.13 o 
  12   4   1       86.71       82.23      3.89 o 
  13   4   1       21.36       18.91      2.47 o 
  14   4   1       80.66       85.82      4.46 o 
 -15   5   1      345.87      336.51      9.23 o 
 -14   5   1       54.84       59.67      3.77 o 
 -13   5   1      266.90      256.42      5.99 o 
 -12   5   1      107.86      117.60      3.72 o 
 -11   5   1      646.24      646.06     10.85 o 
 -10   5   1      304.41      303.02      6.10 o 
  -9   5   1       25.99       27.64      1.79 o 
  -8   5   1      130.08      136.88      2.45 o 
  -7   5   1       97.31      107.38      1.75 o 
  -6   5   1       21.94       20.34      0.98 o 
  -5   5   1     2565.59     2716.64     27.99 o 
  -4   5   1      748.26      767.27      8.36 o 
  -3   5   1      687.99      702.49      8.72 o 
  -2   5   1      820.04      831.02     25.03 o 
  -1   5   1       72.80       90.64      1.72 o 
   0   5   1       25.52       29.00      1.34 o 
   1   5   1      352.29      349.19      5.45 o 
   2   5   1      554.91      542.69      6.22 o 
   3   5   1       22.35       25.40      0.80 o 
   4   5   1      161.69      132.56      1.96 o 
   5   5   1        2.27        7.17      0.57 o 
   6   5   1        3.05        4.09      0.57 o 
   7   5   1     1464.83     1430.78     29.14 o 
   8   5   1      222.90      219.88      3.16 o 
   9   5   1      259.53      259.88      5.42 o 
  10   5   1       13.97       13.89      1.89 o 
  11   5   1      371.14      353.07     12.63 o 
  12   5   1        0.68        0.66      1.78 o 
  13   5   1       11.52       10.61      4.66 o 
  14   5   1        8.27        5.22      2.08 o 
 -14   6   1       10.72       11.95      2.10 o 
 -13   6   1       93.28       91.04      4.18 o 
 -12   6   1       57.78       60.42      2.72 o 
 -11   6   1       60.66       64.95      2.68 o 
 -10   6   1     1413.48     1407.18     20.65 o 
  -9   6   1      187.60      198.48      5.41 o 
  -8   6   1      786.58      758.80      8.86 o 
  -7   6   1      399.48      393.47      5.59 o 
  -6   6   1       14.40        8.03      0.99 o 
  -5   6   1      238.36      271.37      3.20 o 
  -4   6   1       95.05       95.52      1.95 o 
  -3   6   1       57.10       88.73      1.46 o 
  -2   6   1     2870.29     3194.79     32.81 o 
  -1   6   1     1592.44     1733.35     20.74 o 
   0   6   1     1194.35     1247.21     20.70 o 
   1   6   1      396.81      370.92      7.53 o 
   2   6   1      323.08      333.64      4.19 o 
   3   6   1      201.74      181.90      2.68 o 
   4   6   1      109.72      117.87      1.86 o 
   5   6   1      598.23      640.88      6.87 o 
   6   6   1       56.46       62.41      1.55 o 
   7   6   1      560.44      584.45      6.56 o 
   8   6   1       79.27       76.51      2.18 o 
   9   6   1       59.86       67.53      3.61 o 
  10   6   1        0.73        0.93      1.23 o 
  11   6   1       55.44       56.73      3.29 o 
  12   6   1       12.38       13.04      2.15 o 
  13   6   1      168.35      177.59     10.29 o 
 -14   7   1        2.47        2.99      1.69 o 
 -13   7   1      449.18      460.04     16.16 o 
 -12   7   1       90.53       86.31      9.19 o 
 -11   7   1       25.09       26.98      3.01 o 
 -10   7   1      185.84      191.04      4.59 o 
  -9   7   1        5.63        6.42      1.15 o 
  -8   7   1        3.68        4.20      0.76 o 
  -7   7   1      489.82      466.25      6.53 o 
  -6   7   1      711.13      668.36      8.73 o 
  -5   7   1       50.59       61.55      1.49 o 
  -4   7   1      126.03      149.39      2.21 o 
  -3   7   1       47.47       46.44      1.07 o 
  -2   7   1      152.61      198.34      2.67 o 
  -1   7   1      292.98      300.17      3.46 o 
   0   7   1      308.21      307.75     13.31 o 
   1   7   1      421.38      445.32      6.02 o 
   2   7   1      587.41      624.09      7.23 o 
   3   7   1       98.88      112.22      2.01 o 
   4   7   1       53.30       47.54      1.33 o 
   5   7   1      115.98      122.97      2.27 o 
   6   7   1       10.80        6.27      0.76 o 
   7   7   1       41.72       40.04      1.30 o 
   8   7   1      279.03      286.61      4.84 o 
   9   7   1      418.07      419.37      9.68 o 
  10   7   1        2.21        1.03      1.18 o 
  11   7   1      294.41      303.30      8.18 o 
  12   7   1      117.89      118.50     13.98 o 
  13   7   1      127.00      126.34      5.92 o 
 -14   8   1       92.77       97.43      4.71 o 
 -13   8   1        1.07        0.62      1.57 o 
 -12   8   1       27.33       32.42      2.85 o 
 -11   8   1       27.00       21.63      2.33 o 
 -10   8   1      300.39      297.45      6.16 o 
  -9   8   1       11.89       12.56      2.10 o 
  -8   8   1        4.30        3.80      0.72 o 
  -7   8   1      948.28      944.92     10.85 o 
  -6   8   1       95.59       90.13      1.96 o 
  -5   8   1      243.30      256.57      4.06 o 
  -4   8   1        0.16        0.15      0.40 o 
  -3   8   1       62.25       81.58      1.77 o 
  -2   8   1       40.46       35.37      1.03 o 
  -1   8   1      481.17      465.03      5.61 o 
   0   8   1       89.48      110.73      2.43 o 
   1   8   1      399.52      361.20      5.19 o 
   2   8   1      231.40      208.36      3.48 o 
   3   8   1        7.79       10.85      0.77 o 
   4   8   1       36.14       28.73      1.12 o 
   5   8   1      858.74      850.95      9.87 o 
   6   8   1      462.38      451.69      5.90 o 
   7   8   1        2.92        2.40      0.80 o 
   8   8   1      439.80      424.43      6.56 o 
   9   8   1       13.64       18.25      2.14 o 
  10   8   1        2.98        3.35      1.42 o 
  11   8   1      126.88      128.28      5.03 o 
  12   8   1       55.29       64.54      9.95 o 
  13   8   1       72.29       72.50      5.91 o 
 -13   9   1      103.51      110.06      4.85 o 
 -12   9   1       16.99       14.60      2.21 o 
 -11   9   1       19.75       19.53      2.43 o 
 -10   9   1       82.23       80.65      3.00 o 
  -9   9   1       23.48       24.38      2.04 o 
  -8   9   1       34.85       36.79      1.49 o 
  -7   9   1      115.03      122.43      2.44 o 
  -6   9   1        5.67        6.17      0.86 o 
  -5   9   1      376.58      350.83      5.26 o 
  -4   9   1       30.34       27.71      1.41 o 
  -3   9   1       69.64       81.07      1.65 o 
  -2   9   1       11.99       18.49      1.13 o 
  -1   9   1       15.08       18.24      0.80 o 
   0   9   1      486.31      523.64      6.95 o 
   1   9   1       29.60       34.93      1.82 o 
   2   9   1        1.05        0.10      0.55 o 
   3   9   1      608.03      635.20      8.57 o 
   4   9   1      903.95      865.46     10.01 o 
   5   9   1     1355.35     1331.07     14.82 o 
   6   9   1        3.40        4.90      0.87 o 
   7   9   1        0.22        1.31      0.79 o 
   8   9   1       12.50       12.11      1.21 o 
   9   9   1      386.27      395.09     10.17 o 
  10   9   1        0.64        1.76      1.37 o 
  11   9   1       18.63       16.76      2.32 o 
  12   9   1       15.04       23.28      2.80 o 
 -12  10   1        0.05        1.01      1.53 o 
 -11  10   1        2.92        2.97      1.62 o 
 -10  10   1       20.29       15.66      2.07 o 
  -9  10   1       14.53       17.79      1.84 o 
  -8  10   1       27.31       23.67      1.47 o 
  -7  10   1       53.53       53.08      1.87 o 
  -6  10   1       15.47       16.74      1.20 o 
  -5  10   1       91.73      101.65      2.40 o 
  -4  10   1       55.98       60.61      1.82 o 
  -3  10   1     1094.70     1107.34     13.80 o 
  -2  10   1      278.67      263.64      3.78 o 
  -1  10   1      110.42       97.84      4.41 o 
   1  10   1        2.91        3.89      0.67 o 
   2  10   1      693.81      681.24      9.16 o 
   3  10   1        9.78       12.42      1.10 o 
   4  10   1     1983.73     1947.42     23.64 o 
   5  10   1        2.17        0.78      0.69 o 
   6  10   1        0.34        0.77      0.79 o 
   7  10   1       63.12       63.82      3.28 o 
   8  10   1      148.22      153.12      4.38 o 
   9  10   1        7.56        6.56      1.68 o 
  10  10   1       11.27       12.65      2.08 o 
  11  10   1        8.56        7.04      1.93 o 
  12  10   1       24.72       24.13      2.83 o 
 -12  11   1       78.57       75.76      5.76 o 
 -11  11   1       30.15       20.09      3.51 o 
 -10  11   1        0.38        0.21      1.92 o 
  -9  11   1        0.20       -0.36      1.96 o 
  -8  11   1      125.36      117.80      4.42 o 
  -7  11   1        0.02        0.31      0.85 o 
  -6  11   1      149.59      136.84      3.64 o 
  -5  11   1       37.73       26.70      1.72 o 
  -4  11   1      151.50      139.97      3.93 o 
  -3  11   1      317.57      324.33      5.24 o 
  -2  11   1      231.40      217.25      3.94 o 
  -1  11   1     1263.28     1236.47     13.81 o 
   0  11   1     2230.48     2165.51     23.18 o 
   1  11   1      675.15      672.74      8.11 o 
   2  11   1      941.24      936.77     10.93 o 
   3  11   1      107.03      101.66      2.55 o 
   4  11   1      206.56      189.29      3.68 o 
   5  11   1       21.57       23.93      1.48 o 
   6  11   1      129.53      119.26      3.00 o 
   7  11   1       37.23       36.90      1.93 o 
   8  11   1       56.62       59.18      2.59 o 
   9  11   1       57.34       60.43      4.44 o 
  10  11   1        0.88        0.47      2.26 o 
  11  11   1        6.91        5.20      2.35 o 
 -11  12   1       33.40       36.23      4.57 o 
 -10  12   1       25.15       28.45      3.98 o 
  -9  12   1       22.90       22.61      3.52 o 
  -8  12   1       15.70       14.66      1.59 o 
  -7  12   1       91.60       89.63      3.01 o 
  -6  12   1        0.05        1.24      1.02 o 
  -5  12   1        0.39        0.09      0.90 o 
  -4  12   1      606.87      569.89      9.49 o 
  -3  12   1      131.76      144.59      3.62 o 
  -2  12   1      478.27      447.35      6.74 o 
  -1  12   1      183.90      182.39      3.57 o 
   0  12   1      261.89      238.33      3.72 o 
   1  12   1      161.95      161.17      2.89 o 
   2  12   1      216.87      208.36      3.92 o 
   3  12   1       95.15       96.00      2.51 o 
   4  12   1       14.99       11.82      1.19 o 
   5  12   1      145.14      151.89      3.42 o 
   6  12   1      207.26      206.88      4.19 o 
   7  12   1        3.25        4.09      1.91 o 
   8  12   1        6.59        7.03      1.71 o 
   9  12   1      113.49      117.01      4.77 o 
  10  12   1       36.97       31.58      3.09 o 
 -10  13   1      132.04      106.87      6.78 o 
  -9  13   1        0.10       -3.86      1.93 o 
  -8  13   1        1.13       -0.02      1.03 o 
  -7  13   1       15.76       12.62      1.52 o 
  -6  13   1       45.26       35.13      2.54 o 
  -5  13   1      224.67      223.32      5.02 o 
  -4  13   1       62.17       51.82      2.29 o 
  -3  13   1       92.69      105.81      3.19 o 
  -2  13   1       94.76       95.57      2.98 o 
  -1  13   1      315.95      298.07      8.66 o 
   0  13   1      114.38      108.61      3.11 o 
   1  13   1       38.47       36.63      2.65 o 
   2  13   1       26.50       27.10      2.38 o 
   3  13   1       65.29       64.55      2.91 o 
   4  13   1       14.85       13.26      1.55 o 
   5  13   1        0.98        0.35      1.06 o 
   6  13   1       22.26       24.87      2.01 o 
   7  13   1       76.98       79.48      3.15 o 
   8  13   1       25.28       18.69      1.90 o 
   9  13   1       15.74       11.24      2.93 o 
  -9  14   1      174.31      180.77      8.91 o 
  -8  14   1       47.10       46.16      3.34 o 
  -7  14   1       93.82       95.87      3.42 o 
  -6  14   1      245.65      273.86      6.00 o 
  -5  14   1      139.82      140.92      3.95 o 
  -4  14   1        2.05        1.51      1.21 o 
  -3  14   1        0.25        0.80      1.05 o 
  -2  14   1       59.86       61.72      2.53 o 
  -1  14   1      114.25      100.46      4.62 o 
   0  14   1      205.24      181.94      6.57 o 
   1  14   1       15.95       19.80      2.13 o 
   2  14   1       25.84       31.95      2.47 o 
   3  14   1        0.00       -1.35      0.97 o 
   4  14   1       11.06        6.99      1.49 o 
   5  14   1       88.57       98.51      3.67 o 
   6  14   1       68.98       76.62      3.80 o 
   7  14   1       28.36       27.05      2.25 o 
   8  14   1      144.15      155.48      5.60 o 
  -8  15   1      152.13      157.01     10.31 o 
  -7  15   1        4.18        2.84      1.35 o 
  -6  15   1      505.64      539.39      9.85 o 
  -5  15   1       43.13       37.32      2.41 o 
  -4  15   1       11.13       11.67      2.23 o 
  -3  15   1      169.66      169.10      5.53 o 
  -2  15   1        0.12       -0.75      0.97 o 
  -1  15   1        2.03        3.04      2.23 o 
   0  15   1        2.24        2.63      1.60 o 
   1  15   1       22.10       21.33      2.36 o 
   2  15   1        0.48       -2.62      2.70 o 
   3  15   1      108.67       99.26      3.45 o 
   4  15   1      154.95      162.52      4.49 o 
   5  15   1       28.87       29.21      2.28 o 
   6  15   1       80.33       80.33      3.34 o 
   7  15   1      682.44      716.92     12.62 o 
  -6  16   1        4.79        3.96      1.39 o 
  -5  16   1      445.27      507.12      9.58 o 
  -4  16   1      134.45      134.61      4.09 o 
  -3  16   1      141.27      145.96      4.26 o 
  -2  16   1        5.22        0.61      1.33 o 
  -1  16   1        1.70        2.28      1.41 o 
   0  16   1       44.54       55.47      5.07 o 
   1  16   1      417.61      434.86     10.52 o 
   2  16   1       35.11       41.33      3.20 o 
   3  16   1       13.35       12.61      2.38 o 
   4  16   1      371.22      406.20      8.21 o 
   5  16   1        9.29        7.99      1.66 o 
  -4  17   1        3.52        3.48      1.67 o 
  -3  17   1      127.18      134.00      6.95 o 
  -2  17   1        0.95        4.96      1.75 o 
  -1  17   1      103.41      106.26      4.62 o 
   0  17   1       53.41       61.19      4.61 o 
   1  17   1       38.42       39.99      3.34 o 
   2  17   1       12.26       16.33      2.41 o 
   3  17   1        2.57        0.64      2.56 o 
 -16   0   2       12.23        5.88      2.94 o 
 -15   0   2        7.37        2.52      2.46 o 
 -14   0   2       28.01       31.15      4.23 o 
 -13   0   2      192.49      190.32      5.67 o 
 -12   0   2       45.06       42.15      2.58 o 
 -11   0   2       33.25       33.29      2.23 o 
 -10   0   2       24.23       24.50      2.39 o 
  -9   0   2      111.40       83.03      3.79 o 
  -8   0   2      685.83      756.28     18.97 o 
  -7   0   2      295.38      320.34      8.79 o 
  -6   0   2     4447.35     4704.42    107.35 o 
  -5   0   2     1891.43     1907.47     44.05 o 
  -4   0   2      950.41      994.32     13.25 o 
  -3   0   2      329.79      243.24      8.92 o 
  -2   0   2     2515.59     2467.72     32.53 o 
  -1   0   2     6032.46     6071.11     98.57 o 
   0   0   2     2069.43     2026.99     33.10 o 
   1   0   2    35631.88    33756.98    543.23 o 
   2   0   2    33716.60    32581.25    429.23 o 
   3   0   2     5190.41     5056.96     66.84 o 
   4   0   2        7.96        4.44      0.65 o 
   5   0   2       45.93       32.39      1.20 o 
   6   0   2      188.59      164.17      4.47 o 
   7   0   2      113.77      142.88      2.81 o 
   8   0   2      783.65      777.09     10.28 o 
   9   0   2      118.42      119.93      4.17 o 
  10   0   2       94.53       95.89      5.06 o 
  11   0   2       29.25       35.13      2.81 o 
  12   0   2       10.96        8.11      1.76 o 
  13   0   2       45.48       50.83      6.00 o 
  14   0   2       78.22       83.69      6.29 o 
 -16   1   2       41.97       42.35      3.75 o 
 -15   1   2      247.26      233.27      7.50 o 
 -14   1   2       13.61       12.08      2.13 o 
 -13   1   2        2.18        0.58      0.96 o 
 -12   1   2      377.88      368.70      6.84 o 
 -11   1   2       42.14       39.71      1.64 o 
 -10   1   2        1.49        1.39      0.60 o 
  -9   1   2      699.72      712.38      9.38 o 
  -8   1   2      874.64      936.31     11.72 o 
  -7   1   2      586.64      635.16      9.44 o 
  -6   1   2        0.10        0.85      0.42 o 
  -5   1   2     2499.88     2368.14     30.45 o 
  -4   1   2      101.41      127.50      2.34 o 
  -3   1   2        7.71        9.57      1.56 o 
  -2   1   2     5985.50     5711.74     53.33 o 
  -1   1   2       66.37       87.31      1.32 o 
   1   1   2     6669.89     6611.89     61.94 o 
   2   1   2      533.28      521.72      5.43 o 
   3   1   2      485.09      533.63      5.65 o 
   4   1   2     1847.65     1783.68     17.27 o 
   5   1   2     1335.95     1333.65     12.26 o 
   6   1   2        5.37       12.50      0.67 o 
   7   1   2      321.47      311.89      4.65 o 
   8   1   2       68.59       69.40      1.36 o 
   9   1   2      255.07      263.37      4.80 o 
  10   1   2      185.42      190.32      4.05 o 
  11   1   2       75.09       77.78      2.62 o 
  12   1   2       89.85       83.44      2.86 o 
  13   1   2       18.58       20.07      1.77 o 
  14   1   2        3.75        3.34      1.43 o 
 -15   2   2       16.66       14.99      2.46 o 
 -14   2   2      103.53      105.45      4.32 o 
 -13   2   2      346.04      349.44      7.07 o 
 -12   2   2       38.92       35.71      2.16 o 
 -11   2   2        0.38        0.17      0.65 o 
 -10   2   2       65.89       73.02      2.03 o 
  -9   2   2      674.97      692.04      9.16 o 
  -8   2   2      105.73      102.53      2.16 o 
  -7   2   2       34.37       40.09      0.93 o 
  -6   2   2      122.70      123.78      1.59 o 
  -5   2   2     1303.34     1352.61     14.07 o 
  -4   2   2      167.58      188.11      2.11 o 
  -3   2   2     4999.13     4828.98    133.46 o 
  -2   2   2     3963.64     4189.38     48.11 o 
  -1   2   2     3556.08     3612.51     41.08 o 
   1   2   2      786.20      732.67      7.30 o 
   2   2   2      325.39      343.20      4.39 o 
   3   2   2     3015.19     3112.73     31.94 o 
   4   2   2       12.15       11.19      0.62 o 
   5   2   2      301.50      297.06      3.63 o 
   6   2   2      654.09      658.84      7.10 o 
   7   2   2       79.85       85.38      2.16 o 
   8   2   2       64.53       66.37      1.47 o 
   9   2   2       98.79       89.91      2.58 o 
  10   2   2        4.60        4.65      1.73 o 
  11   2   2       65.53       72.27      2.56 o 
  12   2   2      127.56      127.01      3.52 o 
  13   2   2       57.60       60.62      3.95 o 
 -15   3   2       65.91       66.02      4.54 o 
 -14   3   2      147.97      139.34      4.21 o 
 -13   3   2       43.33       43.56      4.13 o 
 -12   3   2       38.04       33.82      2.15 o 
 -11   3   2       32.30       35.61      2.02 o 
 -10   3   2     1234.50     1212.10     17.83 o 
  -9   3   2       28.63       28.67      1.30 o 
  -8   3   2      540.75      551.52      6.47 o 
  -7   3   2      565.33      541.96      6.06 o 
  -6   3   2     3726.50     3923.66     36.58 o 
  -5   3   2     1407.98     1555.27     16.17 o 
  -4   3   2        2.24        1.90      0.34 o 
  -3   3   2      968.42     1044.22     12.31 o 
  -2   3   2     2804.85     2762.97     36.50 o 
  -1   3   2      168.00      156.91      2.25 o 
   0   3   2      325.17      291.02     13.27 o 
   1   3   2      486.35      443.22      5.66 o 
   2   3   2      447.33      446.02     14.65 o 
   3   3   2      245.38      255.35      3.10 o 
   4   3   2      123.52      111.01      1.85 o 
   5   3   2       22.25       17.39      0.72 o 
   6   3   2      208.12      190.10      2.68 o 
   7   3   2       22.13       19.20      0.92 o 
   8   3   2       16.77       18.70      0.91 o 
   9   3   2       50.60       47.28      1.87 o 
  10   3   2       23.41       24.10      1.61 o 
  11   3   2      240.92      234.02      5.01 o 
  12   3   2      271.05      247.26      5.99 o 
  13   3   2        0.02       -0.15      1.17 o 
 -15   4   2        0.40       -0.34      1.15 o 
 -14   4   2      249.55      252.51      7.66 o 
 -13   4   2       58.80       65.90      3.02 o 
 -12   4   2       66.44       73.28      3.96 o 
 -11   4   2      302.09      295.81      6.02 o 
 -10   4   2      645.20      661.25     11.87 o 
  -9   4   2       69.53       81.23      2.59 o 
  -8   4   2        5.46        4.43      0.45 o 
  -7   4   2     1729.57     1873.17     17.94 o 
  -6   4   2      290.24      268.91      3.07 o 
  -5   4   2        0.76        0.94      0.50 o 
  -4   4   2      349.33      431.39      4.98 o 
  -3   4   2      253.41      270.60      3.67 o 
  -2   4   2      821.15      862.50     11.85 o 
  -1   4   2       24.21       29.70      1.34 o 
   1   4   2     1055.39      990.25     54.87 o 
   2   4   2      499.02      567.29      5.95 o 
   3   4   2     1177.92     1234.10     11.19 o 
   4   4   2      175.93      176.54      2.22 o 
   5   4   2      444.24      445.55      5.03 o 
   6   4   2      539.10      565.64      6.27 o 
   7   4   2      213.83      219.93      2.90 o 
   8   4   2      105.28      104.43      2.09 o 
   9   4   2       40.52       45.98      1.90 o 
  10   4   2       45.79       46.35      2.15 o 
  11   4   2       81.55       71.55      2.98 o 
  12   4   2        4.27        4.18      1.66 o 
  13   4   2      468.58      459.40     11.55 o 
 -15   5   2       20.23       17.12      2.39 o 
 -14   5   2       69.07       67.67      3.25 o 
 -13   5   2        1.08        1.57      1.13 o 
 -12   5   2      381.38      376.65      7.43 o 
 -11   5   2     2493.59     2469.33     34.54 o 
 -10   5   2      134.45      141.27      3.74 o 
  -9   5   2      218.17      220.08      4.66 o 
  -8   5   2      760.81      765.55      8.77 o 
  -7   5   2     1381.66     1521.21     14.75 o 
  -6   5   2      184.17      234.94      3.20 o 
  -5   5   2      509.65      510.92      6.67 o 
  -4   5   2     4374.07     4735.42     53.89 o 
  -3   5   2     1436.97     1574.52     15.00 o 
  -2   5   2       43.13       55.09      1.31 o 
  -1   5   2     1281.92     1358.67     14.47 o 
   0   5   2       94.14      106.78      3.28 o 
   1   5   2        0.36       -0.65      0.33 o 
   2   5   2       86.90       68.22      1.45 o 
   3   5   2        5.47        7.57      0.63 o 
   4   5   2     1555.38     1653.73     14.91 o 
   5   5   2        8.39       10.50      0.62 o 
   6   5   2        9.16       14.80      1.10 o 
   7   5   2      175.44      162.88      2.66 o 
   8   5   2       82.46       98.50      2.05 o 
   9   5   2       93.71      104.24      2.81 o 
  10   5   2      177.70      175.93      5.67 o 
  11   5   2      126.83      121.56      8.20 o 
  12   5   2      186.91      180.50      6.28 o 
  13   5   2       55.71       58.44      4.15 o 
 -15   6   2       26.54       23.84      6.58 o 
 -14   6   2      132.76      134.28      4.30 o 
 -13   6   2       47.23       47.60      4.21 o 
 -12   6   2        1.23        1.44      1.12 o 
 -11   6   2      170.23      182.03      5.10 o 
 -10   6   2      433.29      434.30      7.86 o 
  -9   6   2     1458.96     1419.27     20.51 o 
  -8   6   2      587.09      583.21      7.02 o 
  -7   6   2      367.55      364.83      4.70 o 
  -6   6   2      655.00      685.00      8.74 o 
  -5   6   2        4.36        6.88      0.83 o 
  -4   6   2      394.53      426.72      5.12 o 
  -3   6   2       72.45       77.77      1.29 o 
  -2   6   2        7.03       10.30      0.64 o 
  -1   6   2     6802.08     7182.51     94.89 o 
   0   6   2      843.55      911.63     12.85 o 
   1   6   2       57.56       47.99      1.21 o 
   2   6   2        9.45       16.68      0.85 o 
   3   6   2      484.60      455.94      5.69 o 
   4   6   2      855.06      882.10     10.12 o 
   5   6   2      599.81      566.42      6.29 o 
   6   6   2      224.78      249.48      3.83 o 
   7   6   2      901.90      870.47     10.35 o 
   8   6   2       40.04       38.49      2.25 o 
   9   6   2        3.10        1.86      1.22 o 
  10   6   2       34.29       33.19      2.88 o 
  11   6   2       14.99       12.48      2.46 o 
  12   6   2      721.56      721.10     15.79 o 
  13   6   2       18.20       19.76      2.74 o 
 -14   7   2       80.97       82.57      4.14 o 
 -13   7   2       14.85       14.60      1.75 o 
 -12   7   2       20.35       18.32      2.02 o 
 -11   7   2      148.12      155.63      4.23 o 
 -10   7   2      794.59      762.30     22.34 o 
  -9   7   2      345.16      344.36      6.74 o 
  -8   7   2      676.00      658.04      7.88 o 
  -7   7   2       14.85       18.42      1.05 o 
  -6   7   2      228.08      220.33      3.58 o 
  -5   7   2      172.08      176.48      2.70 o 
  -4   7   2      127.11      145.47      2.52 o 
  -3   7   2       16.39       18.86      0.70 o 
  -2   7   2      494.84      506.18      6.41 o 
  -1   7   2       45.06       45.22      1.01 o 
   0   7   2     1201.61     1370.07     18.81 o 
   1   7   2       44.80       47.32      1.28 o 
   2   7   2      153.74      146.03      2.66 o 
   3   7   2       89.38       92.92      2.43 o 
   4   7   2      107.02       98.74      2.65 o 
   5   7   2       70.13       75.14      1.85 o 
   6   7   2       35.24       34.48      1.40 o 
   7   7   2       33.06       38.28      1.79 o 
   8   7   2      120.63      126.27      3.00 o 
   9   7   2      126.50      125.64      4.68 o 
  10   7   2       22.12       20.87      2.37 o 
  11   7   2       30.21       29.44      2.87 o 
  12   7   2      211.36      227.23      7.34 o 
 -14   8   2        8.16        7.92      2.24 o 
 -13   8   2        0.22        0.43      1.43 o 
 -12   8   2       13.04       13.48      1.70 o 
 -11   8   2        5.33        5.46      1.32 o 
 -10   8   2        6.68        7.33      1.30 o 
  -9   8   2       59.99       60.38      2.41 o 
  -8   8   2        0.94       -0.42      0.54 o 
  -7   8   2       31.26       30.18      1.25 o 
  -6   8   2        3.36        3.36      0.64 o 
  -5   8   2       11.17       16.25      1.45 o 
  -4   8   2        7.92        8.08      0.73 o 
  -3   8   2       92.21      104.18      1.75 o 
  -2   8   2        5.30        4.28      0.70 o 
  -1   8   2      368.27      332.30      4.19 o 
   0   8   2      321.22      325.48      5.26 o 
   1   8   2        1.83        2.72      0.54 o 
   2   8   2      330.11      328.42      4.47 o 
   3   8   2      623.98      667.07      8.02 o 
   4   8   2       30.98       32.79      1.37 o 
   5   8   2        1.16        0.47      0.57 o 
   6   8   2        0.98        0.27      0.74 o 
   7   8   2        2.36        1.44      0.79 o 
   8   8   2       23.73       25.95      1.61 o 
   9   8   2        1.30       -0.81      1.09 o 
  10   8   2       16.44       13.22      2.93 o 
  11   8   2        6.39        9.78      2.85 o 
  12   8   2       13.18       14.69      2.44 o 
 -13   9   2        6.64        7.30      2.40 o 
 -12   9   2       37.40       38.22      3.00 o 
 -11   9   2        4.54        2.97      1.35 o 
 -10   9   2      108.38      101.01      3.34 o 
  -9   9   2        1.52        3.20      1.06 o 
  -8   9   2        4.21        6.12      0.81 o 
  -7   9   2       28.78       25.95      1.24 o 
  -6   9   2       52.76       58.44      1.75 o 
  -5   9   2      270.33      249.84      4.01 o 
  -4   9   2        6.31        3.67      0.89 o 
  -3   9   2       91.52       99.88      2.08 o 
  -2   9   2       48.93       51.65      2.19 o 
  -1   9   2       28.32       30.54      1.85 o 
   0   9   2        3.75        8.22      1.14 o 
   1   9   2      170.08      154.96      3.76 o 
   2   9   2      205.72      212.81      3.33 o 
   3   9   2      139.12      135.78      2.56 o 
   4   9   2      204.75      215.37      3.49 o 
   5   9   2      106.05      113.75      2.43 o 
   6   9   2      261.04      252.71      4.59 o 
   7   9   2       31.48       29.35      1.68 o 
   8   9   2       94.31       92.97      3.47 o 
   9   9   2       82.12       89.43      4.11 o 
  10   9   2        0.89        1.92      1.49 o 
  11   9   2        3.57        2.83      1.71 o 
 -13  10   2        0.01       -0.69      2.23 o 
 -12  10   2       22.56       20.25      3.50 o 
 -11  10   2       33.77       36.64      3.12 o 
 -10  10   2        5.77        5.76      1.69 o 
  -9  10   2      195.97      182.59      5.73 o 
  -8  10   2       47.58       51.92      2.14 o 
  -7  10   2      177.83      159.09      3.72 o 
  -6  10   2      195.50      158.66      3.69 o 
  -5  10   2       37.31       28.51      1.69 o 
  -4  10   2       28.41       24.26      1.55 o 
  -3  10   2       51.29       54.88      2.29 o 
  -2  10   2       22.89       27.74      1.21 o 
  -1  10   2      424.51      414.47      5.42 o 
   0  10   2      357.41      340.29      7.35 o 
   1  10   2      940.09      911.05     11.84 o 
   2  10   2     1709.61     1641.25     20.17 o 
   3  10   2        8.76        6.84      0.81 o 
   4  10   2        8.02        9.53      0.91 o 
   5  10   2      470.19      474.96      7.21 o 
   6  10   2       93.92       94.79      2.62 o 
   7  10   2        0.32        0.25      1.01 o 
   8  10   2       68.24       74.50      2.51 o 
   9  10   2       24.24       25.24      2.63 o 
  10  10   2      254.22      271.92      7.97 o 
  11  10   2       30.89       37.86      3.33 o 
 -12  11   2       84.76       76.11      5.78 o 
 -11  11   2       44.94       34.32      4.42 o 
 -10  11   2      181.53      164.78      7.91 o 
  -9  11   2       72.74       51.88      4.79 o 
  -8  11   2       16.41       13.53      1.42 o 
  -7  11   2        4.74        3.97      1.04 o 
  -6  11   2      264.93      240.40      4.99 o 
  -5  11   2      232.89      184.77      4.14 o 
  -4  11   2        8.59        2.58      0.90 o 
  -3  11   2       12.60       24.66      1.48 o 
  -2  11   2     1196.77     1134.44     17.72 o 
  -1  11   2      770.00      729.89      8.75 o 
   0  11   2      227.69      229.43      3.63 o 
   1  11   2      806.69      788.55     10.60 o 
   2  11   2     1572.94     1564.50     19.46 o 
   3  11   2        8.00       10.63      1.11 o 
   4  11   2      552.51      562.50      9.00 o 
   5  11   2      101.11      112.14      3.08 o 
   6  11   2      181.95      176.30      3.85 o 
   7  11   2      162.76      163.54      3.78 o 
   8  11   2       12.79       13.17      1.72 o 
   9  11   2      323.89      321.08      8.68 o 
  10  11   2       84.60      112.80      8.27 o 
 -11  12   2       81.07       79.24      6.08 o 
 -10  12   2      154.84      151.25      7.74 o 
  -9  12   2        0.51       -0.13      1.99 o 
  -8  12   2        2.93        4.68      1.18 o 
  -7  12   2       56.99       54.65      2.35 o 
  -6  12   2      298.19      280.01      5.67 o 
  -5  12   2       47.49       39.32      2.99 o 
  -4  12   2      223.99      205.05      4.02 o 
  -3  12   2      403.27      335.51      5.56 o 
  -2  12   2      271.97      302.31      5.13 o 
  -1  12   2      264.37      242.63      4.38 o 
   0  12   2        0.55        0.10      0.76 o 
   1  12   2     1437.05     1412.71     15.86 o 
   2  12   2       24.00       26.84      2.75 o 
   3  12   2      630.02      624.53      9.16 o 
   4  12   2      145.33      144.28      3.35 o 
   5  12   2     1169.52     1184.43     15.61 o 
   6  12   2      259.64      258.84      5.00 o 
   7  12   2       12.82        9.06      1.32 o 
   8  12   2        1.28       -0.29      2.17 o 
   9  12   2       11.46       14.95      2.33 o 
 -11  13   2        5.13        4.36      2.95 o 
 -10  13   2        3.67       -1.70      2.32 o 
  -9  13   2      103.96      122.02      7.08 o 
  -8  13   2       65.05       69.70      2.80 o 
  -7  13   2      299.57      318.16      6.46 o 
  -6  13   2       11.63       10.60      1.50 o 
  -5  13   2       49.46       58.60      2.47 o 
  -4  13   2       37.98       25.38      1.62 o 
  -3  13   2      246.04      238.64      5.10 o 
  -2  13   2      187.54      187.61      3.86 o 
  -1  13   2        6.61        8.76      1.10 o 
   0  13   2       31.59       28.12      1.60 o 
   1  13   2       18.49       17.92      1.19 o 
   2  13   2        0.95        1.25      0.84 o 
   3  13   2       33.97       37.11      2.12 o 
   4  13   2      243.56      248.94      4.79 o 
   5  13   2        0.99        1.31      0.96 o 
   6  13   2        7.81        8.10      1.28 o 
   7  13   2       12.82        9.27      1.70 o 
   8  13   2       53.42       58.25      2.93 o 
   9  13   2      114.10      117.88      5.05 o 
 -10  14   2       34.09       39.44      4.88 o 
  -9  14   2       23.09       18.17      3.75 o 
  -8  14   2       27.70       20.86      1.92 o 
  -7  14   2        0.00       -1.94      0.97 o 
  -6  14   2       60.82       56.05      2.59 o 
  -5  14   2       16.04       16.95      2.03 o 
  -4  14   2      150.86      152.92      7.58 o 
  -3  14   2       51.42       49.29      2.41 o 
  -2  14   2       29.92       27.58      1.91 o 
  -1  14   2        0.47       -1.42      0.90 o 
   0  14   2      246.13      228.60      5.08 o 
   1  14   2      126.93      116.99      4.43 o 
   2  14   2        4.96        7.27      1.36 o 
   3  14   2       54.32       61.39      2.66 o 
   4  14   2      204.32      205.74      5.08 o 
   5  14   2       56.61       50.86      2.80 o 
   6  14   2        3.86        0.77      1.26 o 
   7  14   2       36.39       39.98      2.66 o 
   8  14   2        9.20        7.29      2.12 o 
  -8  15   2      124.68      143.72      7.08 o 
  -7  15   2       11.58       11.27      1.67 o 
  -6  15   2       19.46       24.02      4.24 o 
  -5  15   2        5.96        8.48      1.52 o 
  -4  15   2        8.53        6.34      1.38 o 
  -3  15   2        0.01       -0.88      1.03 o 
  -2  15   2       16.16       17.43      1.76 o 
  -1  15   2        7.68        8.19      1.83 o 
   0  15   2        3.80        1.90      1.29 o 
   1  15   2       12.39       10.61      1.88 o 
   2  15   2       25.84       24.54      2.52 o 
   3  15   2        6.60        9.60      3.79 o 
   4  15   2       10.23        4.79      1.40 o 
   5  15   2       38.54       42.27      2.73 o 
   6  15   2        6.57        3.49      1.86 o 
  -7  16   2      135.72      166.12      4.79 o 
  -6  16   2        0.00       -0.51      1.40 o 
  -5  16   2       37.98       40.38      2.61 o 
  -4  16   2        7.71        3.42      1.38 o 
  -3  16   2        0.01       -0.72      1.22 o 
  -2  16   2        3.80        3.08      2.30 o 
  -1  16   2        0.46        0.95      1.35 o 
   0  16   2       44.37       41.97      3.22 o 
   1  16   2        0.00       -2.39      1.19 o 
   2  16   2        1.86        2.04      1.59 o 
   3  16   2       32.93       35.81      3.20 o 
   4  16   2       20.30       23.48      3.83 o 
   5  16   2       19.26       33.12      2.58 o 
  -4  17   2       38.51       40.59      2.73 o 
  -3  17   2       41.19       37.12      3.22 o 
  -2  17   2        6.14        4.57      1.99 o 
  -1  17   2        7.28        7.70      3.26 o 
   0  17   2       51.57       54.61      3.81 o 
   1  17   2        4.15        4.60      1.72 o 
   2  17   2        8.35        5.92      3.34 o 
 -16   1   3      155.86      146.86      6.06 o 
 -15   1   3       93.05       92.18      5.07 o 
 -14   1   3       41.41       46.04      4.64 o 
 -13   1   3        2.56        1.47      0.97 o 
 -12   1   3        0.35       -0.59      0.87 o 
 -11   1   3       35.34       30.56      1.68 o 
 -10   1   3       14.55       14.97      1.25 o 
  -9   1   3       72.99       80.52      2.28 o 
  -8   1   3      183.61      195.13      3.71 o 
  -7   1   3      499.54      571.86      9.73 o 
  -6   1   3      725.37      770.35      8.29 o 
  -5   1   3        0.71        1.32      0.29 o 
  -4   1   3     1561.95     1564.63     20.99 o 
  -3   1   3      419.69      363.95      3.60 o 
  -2   1   3      657.01      684.24      6.34 o 
  -1   1   3     2380.03     2230.78     18.19 o 
   1   1   3      244.68      316.86      3.98 o 
   2   1   3        9.34       20.64      0.79 o 
   3   1   3      123.70      105.38      1.96 o 
   4   1   3      684.98      768.31      7.54 o 
   5   1   3       40.89       38.72      1.07 o 
   6   1   3      248.98      219.70      2.93 o 
   7   1   3      145.99      136.77      2.08 o 
   8   1   3      127.00      125.77      2.02 o 
   9   1   3        0.65        0.30      0.77 o 
  10   1   3        6.84        6.71      1.14 o 
  11   1   3       26.50       23.94      1.80 o 
  12   1   3       32.60       35.92      2.74 o 
  13   1   3       38.55       39.15      2.74 o 
 -16   2   3       55.06       49.80      4.02 o 
 -15   2   3        9.03        8.31      2.01 o 
 -14   2   3       43.56       45.24      2.63 o 
 -13   2   3      763.07      773.94     15.54 o 
 -12   2   3        2.11        0.39      1.81 o 
 -11   2   3       60.19       58.43      2.87 o 
 -10   2   3        1.97        1.00      0.68 o 
  -9   2   3      224.44      230.52      4.90 o 
  -8   2   3      311.80      317.94      5.36 o 
  -7   2   3       38.65       42.75      1.20 o 
  -6   2   3       43.70       69.46      1.53 o 
  -5   2   3      548.39      539.62      8.16 o 
  -4   2   3      161.23      218.12      4.87 o 
  -3   2   3       11.72       14.18      0.95 o 
  -2   2   3     3316.70     3423.01     35.04 o 
  -1   2   3     2866.17     2765.24     31.87 o 
   0   2   3     1261.83     1175.63     14.06 o 
   1   2   3      956.71     1013.14     10.11 o 
   2   2   3      678.14      698.58      6.76 o 
   3   2   3      711.23      744.15      7.81 o 
   4   2   3     1134.90     1239.00     11.57 o 
   5   2   3      227.45      218.89      2.85 o 
   6   2   3        1.15        2.96      0.97 o 
   7   2   3       20.65       17.23      0.89 o 
   8   2   3        7.33        7.77      0.80 o 
   9   2   3      278.12      275.26      5.15 o 
  10   2   3       26.62       28.89      1.84 o 
  11   2   3      277.55      268.53      5.41 o 
  12   2   3        0.16       -0.60      0.94 o 
  13   2   3        0.20       -1.10      1.15 o 
 -16   3   3        4.12        3.06      1.86 o 
 -15   3   3       10.43        8.06      1.90 o 
 -14   3   3      171.98      165.76      5.60 o 
 -13   3   3       22.86       23.96      2.43 o 
 -12   3   3     1012.80     1017.98     19.31 o 
 -11   3   3       12.11       10.92      1.65 o 
 -10   3   3       30.57       34.65      1.98 o 
  -9   3   3       41.28       40.34      1.41 o 
  -8   3   3      203.96      219.17      3.02 o 
  -7   3   3      422.88      393.97      5.57 o 
  -6   3   3     1160.72     1279.12     13.51 o 
  -5   3   3        1.12        2.30      0.34 o 
  -4   3   3       25.09       31.03      1.14 o 
  -3   3   3      252.58      258.81      4.07 o 
  -2   3   3     1564.70     1551.67     25.70 o 
   0   3   3      666.51      677.99     34.62 o 
   1   3   3       80.03       89.99      1.58 o 
   2   3   3      550.18      587.68      6.28 o 
   3   3   3      295.85      346.62      4.12 o 
   4   3   3      792.41      897.63      9.98 o 
   5   3   3       34.57       29.12      1.11 o 
   6   3   3       40.64       34.90      1.29 o 
   7   3   3        2.27        2.38      0.58 o 
   8   3   3      143.29      164.09      2.83 o 
   9   3   3       50.77       52.68      2.12 o 
  10   3   3      435.14      432.41      7.96 o 
  11   3   3        9.77       10.62      1.36 o 
  12   3   3       16.16       18.44      2.63 o 
  13   3   3        8.05        4.89      2.59 o 
 -15   4   3       15.30       19.51      2.44 o 
 -14   4   3      189.36      197.08      6.27 o 
 -13   4   3      394.76      380.07      9.33 o 
 -12   4   3      422.91      436.03      8.12 o 
 -11   4   3      105.96      108.94      4.26 o 
 -10   4   3      792.59      771.05     12.12 o 
  -9   4   3      372.48      357.43      6.44 o 
  -8   4   3       20.91       19.48      1.18 o 
  -7   4   3       56.08       65.01      1.30 o 
  -6   4   3     2281.63     2230.05     45.20 o 
  -5   4   3      866.41      966.39     16.20 o 
  -4   4   3     5838.80     6056.18     97.26 o 
  -3   4   3       39.08       39.76      1.94 o 
  -2   4   3     1433.15     1456.78     17.29 o 
  -1   4   3      660.34      684.82      7.79 o 
   1   4   3      150.75      172.52      2.32 o 
   2   4   3       47.87       40.12      1.02 o 
   3   4   3      492.21      516.38      5.76 o 
   4   4   3      161.36      163.88      2.48 o 
   5   4   3      233.54      256.22      4.25 o 
   6   4   3      142.27      136.35      3.67 o 
   7   4   3       44.24       31.06      1.29 o 
   8   4   3      573.12      558.61      6.73 o 
   9   4   3      405.97      385.96      6.54 o 
  10   4   3      128.86      133.58      6.85 o 
  11   4   3       13.38       12.02      1.64 o 
  12   4   3        2.50        2.37      1.25 o 
 -15   5   3        0.12       -1.51      1.36 o 
 -14   5   3      137.98      134.64      5.13 o 
 -13   5   3      158.05      153.66      4.35 o 
 -12   5   3        7.19        7.57      1.34 o 
 -11   5   3       79.47       81.13      2.92 o 
 -10   5   3      121.17      110.17      3.20 o 
  -9   5   3      391.28      405.21      7.17 o 
  -8   5   3      422.56      422.40      9.69 o 
  -7   5   3       40.37       42.81      1.19 o 
  -6   5   3      225.30      269.00      3.58 o 
  -5   5   3      446.58      452.46      5.56 o 
  -4   5   3       91.32      114.15      2.48 o 
  -3   5   3      133.81      138.52      2.32 o 
  -2   5   3      679.00      825.42     10.21 o 
  -1   5   3     1491.37     1567.58     16.77 o 
   0   5   3     1498.86     1618.26     22.42 o 
   1   5   3       54.14       50.30      1.07 o 
   2   5   3      354.73      381.46      4.43 o 
   3   5   3      606.78      649.74      7.04 o 
   4   5   3      161.77      173.95      2.62 o 
   5   5   3        8.06        8.56      0.72 o 
   6   5   3      106.82      123.00      2.28 o 
   7   5   3        4.46        8.34      0.78 o 
   8   5   3      339.76      321.90      4.49 o 
   9   5   3      146.34      165.24      3.82 o 
  10   5   3        8.58       11.15      1.55 o 
  11   5   3       17.92       16.38      2.42 o 
  12   5   3      139.62      147.78      5.87 o 
 -15   6   3        0.13       -1.66      2.04 o 
 -14   6   3       76.27       76.36      5.31 o 
 -13   6   3      105.31      102.99      3.57 o 
 -12   6   3      156.58      153.66      4.23 o 
 -11   6   3      138.10      135.83      3.82 o 
 -10   6   3      491.58      489.85      8.55 o 
  -9   6   3      253.89      240.63      4.99 o 
  -8   6   3      840.09      844.54     10.64 o 
  -7   6   3      183.00      170.77      2.69 o 
  -6   6   3     1729.35     1762.03     23.27 o 
  -5   6   3      555.82      629.13      8.08 o 
  -4   6   3      909.84      989.91     12.07 o 
  -3   6   3        1.60        5.68      0.57 o 
  -2   6   3     1949.99     2185.22     25.72 o 
  -1   6   3      120.70       97.11      2.14 o 
   0   6   3      200.36      227.12      5.08 o 
   1   6   3      129.62      128.38      2.28 o 
   2   6   3      165.76      178.32      2.90 o 
   3   6   3      115.50      133.35      2.46 o 
   4   6   3       34.15       37.25      1.31 o 
   5   6   3       82.05       92.87      1.89 o 
   6   6   3       37.15       37.58      1.34 o 
   7   6   3       42.10       53.72      1.58 o 
   8   6   3      163.30      150.31      3.21 o 
   9   6   3       23.68       18.70      3.57 o 
  10   6   3        8.71        8.59      3.25 o 
  11   6   3        0.69       -0.03      1.38 o 
  12   6   3        3.71        4.22      1.83 o 
 -15   7   3       32.07       26.48      7.21 o 
 -14   7   3       48.41       47.08      2.89 o 
 -13   7   3      136.01      140.48      4.25 o 
 -12   7   3       36.82       45.34      4.40 o 
 -11   7   3       93.01       94.80      3.23 o 
 -10   7   3      457.69      445.22      9.40 o 
  -9   7   3      287.64      306.16      5.94 o 
  -8   7   3       14.48       10.22      0.82 o 
  -7   7   3        0.09        0.34      0.54 o 
  -6   7   3      630.71      626.88     23.79 o 
  -5   7   3      752.54      783.91      9.91 o 
  -4   7   3     1499.27     1424.37     17.04 o 
  -3   7   3      166.85      180.34      3.28 o 
  -2   7   3       56.78       70.50      1.67 o 
  -1   7   3      105.03       79.52      2.55 o 
   0   7   3      181.92      184.10      3.72 o 
   1   7   3       76.05       90.44      1.90 o 
   2   7   3       44.12       41.37      1.32 o 
   3   7   3       46.15       49.35      1.49 o 
   4   7   3       21.52       28.01      1.32 o 
   5   7   3      172.69      178.74      3.19 o 
   6   7   3       62.01       57.31      1.77 o 
   7   7   3      206.69      197.41      3.90 o 
   8   7   3       61.40       58.97      1.96 o 
   9   7   3        0.03        0.00      1.18 o 
  10   7   3       12.86       13.76      2.14 o 
  11   7   3        0.44       -1.32      2.58 o 
  12   7   3        3.56        1.38      1.78 o 
 -14   8   3       59.24       70.20      3.35 o 
 -13   8   3       32.50       34.52      3.57 o 
 -12   8   3       14.01       14.54      1.68 o 
 -11   8   3       19.46       22.36      1.84 o 
 -10   8   3       59.77       60.75      2.55 o 
  -9   8   3      345.87      334.62      6.43 o 
  -8   8   3      317.13      309.87      4.39 o 
  -7   8   3       19.32       26.27      1.17 o 
  -6   8   3      406.88      441.95     14.24 o 
  -5   8   3       11.34       11.06      1.76 o 
  -4   8   3        5.20        8.61      1.01 o 
  -3   8   3      372.03      399.68      6.33 o 
  -2   8   3      393.12      406.97      9.74 o 
  -1   8   3       71.57       81.91      1.97 o 
   1   8   3      205.41      197.98      3.57 o 
   2   8   3      270.41      278.42      4.12 o 
   3   8   3       19.34       22.25      1.62 o 
   4   8   3      232.20      217.84      4.02 o 
   5   8   3        0.07        0.28      0.58 o 
   6   8   3       16.37       13.52      1.07 o 
   7   8   3        0.17        1.52      0.70 o 
   8   8   3        0.08       -0.17      0.78 o 
   9   8   3       11.93       11.68      2.10 o 
  10   8   3        9.76       12.89      2.16 o 
  11   8   3        0.21       -1.27      1.41 o 
 -14   9   3        2.06        1.22      2.55 o 
 -13   9   3       12.52       13.69      2.56 o 
 -12   9   3        0.39       -1.28      1.38 o 
 -11   9   3       27.50       22.18      2.48 o 
 -10   9   3        2.05        2.02      1.39 o 
  -9   9   3        0.87       -0.37      1.20 o 
  -8   9   3      433.21      395.54      6.08 o 
  -7   9   3       13.20       18.97      1.25 o 
  -6   9   3        1.95        3.23      0.91 o 
  -5   9   3        7.78        6.66      1.02 o 
  -4   9   3      224.67      239.61      4.67 o 
  -3   9   3       75.51       67.39      1.99 o 
  -2   9   3       15.17       13.64      1.04 o 
  -1   9   3        7.22       13.03      1.10 o 
   0   9   3       27.91       32.11      3.28 o 
   1   9   3      226.54      228.41      3.59 o 
   2   9   3        1.19        0.50      0.54 o 
   3   9   3       32.11       33.58      1.44 o 
   4   9   3       50.43       54.70      1.75 o 
   5   9   3        6.06        7.63      0.99 o 
   6   9   3      143.33      132.02      3.21 o 
   7   9   3        7.38        6.64      1.05 o 
   8   9   3        1.28        1.43      0.91 o 
   9   9   3        1.95        2.97      1.55 o 
  10   9   3       92.48       98.69      4.60 o 
  11   9   3       47.49       48.49      6.40 o 
 -13  10   3       56.77       71.74      4.24 o 
 -12  10   3       19.48       16.40      2.42 o 
 -11  10   3        1.92        0.73      1.45 o 
 -10  10   3       41.26       43.34      5.16 o 
  -9  10   3        0.02        1.89      2.12 o 
  -8  10   3      108.79       88.40      2.70 o 
  -7  10   3       13.91       10.57      1.22 o 
  -6  10   3        0.82        1.19      0.85 o 
  -5  10   3        4.94        3.86      0.97 o 
  -4  10   3      388.81      334.06      6.08 o 
  -3  10   3        9.56       11.14      1.23 o 
  -2  10   3       76.19       78.65      3.03 o 
  -1  10   3       71.46       69.89      1.99 o 
   0  10   3     1242.01     1207.55     15.31 o 
   1  10   3       46.41       42.54      1.70 o 
   2  10   3      240.00      241.83      3.89 o 
   3  10   3     1499.68     1472.68     16.59 o 
   4  10   3      117.25      116.71      2.60 o 
   5  10   3      290.23      307.71      5.43 o 
   6  10   3      421.09      425.42      6.94 o 
   7  10   3       29.46       32.26      2.70 o 
   8  10   3       16.53       15.82      1.53 o 
   9  10   3        0.96        0.00      1.32 o 
  10  10   3       10.52        6.36      1.96 o 
 -12  11   3       79.66       91.56      4.60 o 
 -11  11   3        7.26        2.77      1.70 o 
 -10  11   3       58.86       61.06      4.84 o 
  -9  11   3       29.69       18.04      3.14 o 
  -8  11   3        4.36        3.52      1.04 o 
  -7  11   3       78.83       66.20      2.44 o 
  -6  11   3       65.17       40.71      1.97 o 
  -5  11   3        0.02        0.58      0.83 o 
  -4  11   3      572.83      487.19      7.32 o 
  -3  11   3       49.36       48.60      1.89 o 
  -2  11   3       10.82       12.21      1.15 o 
  -1  11   3       52.76       59.83      1.92 o 
   0  11   3     1147.42     1081.27     14.01 o 
   1  11   3      735.37      716.54     10.10 o 
   2  11   3      106.95      103.41      2.71 o 
   3  11   3       26.72       30.13      1.48 o 
   4  11   3      462.70      477.97      7.45 o 
   5  11   3        0.06        0.45      0.86 o 
   6  11   3      311.27      308.99      5.64 o 
   7  11   3        0.11        1.08      0.97 o 
   8  11   3       66.09       73.94      2.73 o 
   9  11   3       10.55        8.28      2.00 o 
 -12  12   3       23.53       13.81      3.40 o 
 -11  12   3      113.72      138.34      7.73 o 
 -10  12   3       52.21       52.36      5.10 o 
  -9  12   3      112.06      124.54      6.77 o 
  -8  12   3       13.02       10.97      1.36 o 
  -7  12   3        5.11        3.28      1.10 o 
  -6  12   3      112.16      121.21      4.09 o 
  -5  12   3        0.38        1.46      0.97 o 
  -4  12   3       21.81       18.11      1.39 o 
  -3  12   3      438.24      355.26      5.88 o 
  -2  12   3      108.02      117.99      2.94 o 
  -1  12   3      210.00      197.80      6.22 o 
   0  12   3       19.08       20.09      1.41 o 
   1  12   3      334.29      310.28      5.34 o 
   2  12   3      375.12      387.57      6.33 o 
   3  12   3        6.36        5.48      1.30 o 
   4  12   3      175.32      175.19      3.91 o 
   5  12   3      237.02      236.70      4.90 o 
   6  12   3      136.65      147.25      3.69 o 
   7  12   3      106.80      122.64      4.09 o 
   8  12   3        9.74       12.34      1.79 o 
   9  12   3        0.16        0.42      1.54 o 
 -11  13   3        8.39        5.52      2.96 o 
 -10  13   3        1.57        2.05      2.74 o 
  -9  13   3        6.93        7.12      2.74 o 
  -8  13   3        5.48       12.44      1.56 o 
  -7  13   3        7.72        7.49      2.23 o 
  -6  13   3      161.82      159.26      4.55 o 
  -5  13   3       42.92       44.80      2.06 o 
  -4  13   3        0.70        0.88      0.86 o 
  -3  13   3      491.39      457.46      7.24 o 
  -2  13   3      651.56      644.61      9.40 o 
  -1  13   3      265.21      248.49      4.70 o 
   0  13   3        0.23        0.49      0.81 o 
   1  13   3       31.24       28.66      2.08 o 
   2  13   3        5.74        6.88      1.08 o 
   3  13   3       14.90       12.87      1.35 o 
   4  13   3      154.27      155.14      3.73 o 
   5  13   3       80.95       84.83      2.79 o 
   6  13   3      268.62      293.67      6.86 o 
   7  13   3      486.76      517.84      8.56 o 
   8  13   3        0.02        0.66      1.35 o 
 -10  14   3      211.62      243.07     10.78 o 
  -9  14   3       64.02       58.84      5.60 o 
  -8  14   3       21.35       22.79      2.48 o 
  -7  14   3       72.10       75.17      3.14 o 
  -6  14   3       10.79       10.32      1.33 o 
  -5  14   3       86.69       89.84      2.78 o 
  -4  14   3       90.96       97.36      2.91 o 
  -3  14   3        0.00       -0.16      0.90 o 
  -2  14   3      478.38      493.16      7.78 o 
  -1  14   3       99.42       98.92      2.92 o 
   0  14   3      228.27      207.26      4.28 o 
   1  14   3       14.05       14.54      1.70 o 
   2  14   3       14.40       13.24      1.68 o 
   3  14   3       47.55       42.62      2.19 o 
   4  14   3      114.35      124.17      3.83 o 
   5  14   3       46.15       47.72      2.44 o 
   6  14   3       39.50       36.30      2.24 o 
   7  14   3       15.55       21.57      1.93 o 
  -8  15   3        5.89        0.01      1.60 o 
  -7  15   3       15.61       15.95      2.65 o 
  -6  15   3       60.34       56.15      2.83 o 
  -5  15   3       54.02       58.56      5.08 o 
  -4  15   3       92.62       90.19      3.26 o 
  -3  15   3      236.68      228.63      5.39 o 
  -2  15   3        1.92        1.27      1.17 o 
  -1  15   3       64.09       69.83      2.82 o 
   0  15   3       60.10       52.52      3.32 o 
   1  15   3       27.96       31.05      2.81 o 
   2  15   3       18.32       19.89      2.43 o 
   3  15   3       38.57       42.09      3.36 o 
   4  15   3       21.71       18.26      1.97 o 
   5  15   3        0.26       -2.06      1.33 o 
  -6  16   3       68.84       63.38      3.05 o 
  -5  16   3       53.37       53.31      2.96 o 
  -4  16   3       30.66       35.12      3.12 o 
  -3  16   3      118.93      124.32      3.94 o 
  -2  16   3       30.47       31.59      2.97 o 
  -1  16   3      130.73      138.43      5.26 o 
   0  16   3       10.24        9.49      2.00 o 
   1  16   3       19.45       20.82      4.77 o 
   2  16   3       61.78       73.27      4.11 o 
   3  16   3      100.44      107.69      4.94 o 
   4  16   3      105.97      123.35      5.38 o 
  -3  17   3        1.25       -2.34      1.44 o 
  -2  17   3       24.08       23.65      4.72 o 
  -1  17   3       29.23       36.43      3.29 o 
   0  17   3        7.69       10.27      4.10 o 
 -16   0   4      310.29      315.77     13.40 o 
 -15   0   4      247.43      211.80     10.14 o 
 -14   0   4       34.18       26.23      4.03 o 
 -13   0   4        4.64        1.82      1.98 o 
 -12   0   4      231.62      214.32     13.77 o 
 -11   0   4      216.56      233.37      5.95 o 
 -10   0   4      361.73      386.94      8.29 o 
  -7   0   4       55.26       83.95      2.35 o 
  -6   0   4        0.00        1.40      0.54 o 
  -5   0   4      180.12      248.02      4.16 o 
  -4   0   4     4316.16     4756.60     76.43 o 
  -3   0   4       79.51       46.55      3.41 o 
  -2   0   4       69.45       56.73      2.28 o 
  -1   0   4       56.91       73.56      1.59 o 
   0   0   4     2133.46     2239.09     37.21 o 
   1   0   4       28.44       47.25      1.62 o 
   2   0   4     1331.59     1410.89     41.59 o 
   3   0   4     6068.12     6180.08     82.11 o 
   4   0   4     3567.78     3575.81     41.96 o 
   5   0   4      582.85      595.45      8.40 o 
   6   0   4     1315.12     1233.25     15.79 o 
   7   0   4       66.45       64.41      2.10 o 
   8   0   4       32.96       31.09      2.07 o 
   9   0   4        5.79        5.10      1.50 o 
  10   0   4        0.05       -0.74      1.24 o 
  11   0   4      195.41      193.09      7.10 o 
  12   0   4       14.94       13.61      2.56 o 
 -16   1   4      177.69      171.61     10.12 o 
 -15   1   4      171.48      162.38      6.27 o 
 -14   1   4        8.20        8.18      1.93 o 
 -13   1   4       39.47       34.17      2.24 o 
 -12   1   4      184.58      175.58      4.41 o 
 -11   1   4      220.35      209.60      3.90 o 
 -10   1   4      118.40      110.88      2.54 o 
  -9   1   4      137.89      132.47      9.05 o 
  -8   1   4      507.91      548.38      9.93 o 
  -7   1   4       63.06       75.39      1.31 o 
  -6   1   4     1853.10     1958.19     22.89 o 
  -5   1   4     1100.29     1124.47     12.09 o 
  -4   1   4     1318.65     1268.10     16.64 o 
  -3   1   4      782.42      839.87     11.88 o 
  -2   1   4      433.92      469.37      5.85 o 
  -1   1   4      618.58      649.92      5.82 o 
   0   1   4       15.37       26.58      1.00 o 
   1   1   4      101.99      112.37      1.84 o 
   2   1   4     1699.31     1749.25     18.12 o 
   3   1   4     4505.21     4516.33     42.75 o 
   4   1   4        1.11        1.15      0.45 o 
   5   1   4      171.58      178.13      2.63 o 
   6   1   4     1162.23     1135.99     10.39 o 
   7   1   4      118.25      114.72      2.14 o 
   8   1   4       28.32       27.08      1.14 o 
   9   1   4        9.47       10.48      1.24 o 
  10   1   4       25.72       23.70      1.80 o 
  11   1   4        1.13        0.80      1.15 o 
  12   1   4        4.39        4.77      1.32 o 
 -16   2   4       44.22       40.94      5.62 o 
 -15   2   4        9.73       11.43      2.94 o 
 -14   2   4       66.07       55.53      2.86 o 
 -13   2   4       56.96       43.88      4.51 o 
 -12   2   4       53.74       56.43      3.16 o 
 -11   2   4        6.86        2.71      3.01 o 
 -10   2   4      114.76       96.36      3.57 o 
  -9   2   4        3.61        6.91      0.90 o 
  -8   2   4      314.21      333.41     12.85 o 
  -7   2   4      202.71      228.34      3.19 o 
  -6   2   4        2.23        5.56      0.47 o 
  -5   2   4        5.26       11.31      0.64 o 
  -4   2   4       52.22       56.74      2.45 o 
  -3   2   4      735.35      802.50      8.88 o 
  -2   2   4     1007.49     1030.55      8.88 o 
  -1   2   4      121.87      108.68      1.64 o 
   0   2   4     1000.88      482.01     13.52 o 
   1   2   4     1723.29     1789.70     16.20 o 
   3   2   4        6.34        3.29      0.49 o 
   4   2   4      216.72      200.25      3.21 o 
   5   2   4     1519.24     1479.32     15.04 o 
   6   2   4       28.73       36.73      1.30 o 
   7   2   4      281.69      287.82      3.81 o 
   8   2   4        3.04        3.81      0.62 o 
   9   2   4      101.42       96.65      2.95 o 
  10   2   4      140.12      138.48      3.73 o 
  11   2   4       11.85       13.56      1.90 o 
  12   2   4        2.61        1.60      1.18 o 
 -16   3   4      214.19      211.18      7.57 o 
 -15   3   4        5.58        2.11      1.71 o 
 -14   3   4       46.21       45.62      3.27 o 
 -13   3   4       45.86       43.64      3.10 o 
 -12   3   4        6.32        4.18      1.47 o 
 -11   3   4      180.43      174.38      6.51 o 
 -10   3   4       15.21       15.62      1.91 o 
  -9   3   4      191.07      187.12      6.65 o 
  -8   3   4      712.67      721.62      8.06 o 
  -7   3   4      628.39      680.52      7.62 o 
  -6   3   4       76.79       57.30      1.34 o 
  -5   3   4       87.09      110.18      2.22 o 
  -4   3   4       23.54       19.10      0.77 o 
  -3   3   4       84.45       99.26      1.80 o 
  -2   3   4        6.80        7.26      0.43 o 
  -1   3   4        1.45        1.99      0.27 o 
   0   3   4       30.21       22.46      1.30 o 
   1   3   4     1418.08     1509.71     13.84 o 
   2   3   4      229.36      253.21      3.10 o 
   3   3   4       13.83       13.85      0.73 o 
   4   3   4        1.18        0.12      0.37 o 
   5   3   4        0.12       -0.55      0.35 o 
   6   3   4      405.12      391.60      5.07 o 
   7   3   4        2.81        1.18      0.62 o 
   8   3   4      102.13       99.84      2.26 o 
   9   3   4       83.54       82.66      3.45 o 
  10   3   4      227.12      223.02      4.89 o 
  11   3   4      112.80      105.43      3.38 o 
  12   3   4        4.49        2.39      1.35 o 
 -16   4   4        6.55       11.18      2.77 o 
 -15   4   4       43.17       41.03      3.39 o 
 -14   4   4        3.17        4.04      4.30 o 
 -13   4   4       84.14       80.86      5.23 o 
 -12   4   4       28.77       27.13      4.35 o 
 -11   4   4      186.08      176.62      5.33 o 
 -10   4   4        1.97        1.73      1.27 o 
  -9   4   4       45.93       46.71      2.53 o 
  -8   4   4       30.91       20.26      1.79 o 
  -7   4   4      130.64      129.63      2.83 o 
  -6   4   4     1259.75     1254.44     13.44 o 
  -5   4   4       61.27       63.76      1.46 o 
  -4   4   4       24.19       18.06      0.84 o 
  -3   4   4        0.11       -0.35      0.30 o 
  -2   4   4     1071.62     1142.73     13.73 o 
  -1   4   4      133.27      131.45      3.85 o 
   1   4   4     1808.72     2007.15     21.38 o 
   2   4   4      162.10      191.41      2.99 o 
   3   4   4       97.26      101.93      2.09 o 
   4   4   4       76.95       71.28      1.80 o 
   5   4   4       36.11       30.67      1.91 o 
   6   4   4       19.50       19.28      1.09 o 
   7   4   4      383.42      374.88      5.04 o 
   8   4   4      107.46      113.14      2.45 o 
   9   4   4        6.94        7.53      1.22 o 
  10   4   4        9.51        9.39      1.36 o 
  11   4   4       54.67       57.53      4.39 o 
  12   4   4       21.36       16.38      2.02 o 
 -15   5   4        9.89        9.92      2.16 o 
 -14   5   4        3.32        3.02      1.63 o 
 -13   5   4        0.00       -0.78      1.41 o 
 -12   5   4      173.29      170.15      5.56 o 
 -11   5   4      282.12      261.29      9.79 o 
 -10   5   4     1170.96     1163.35     21.40 o 
  -9   5   4     3544.40     3467.03     57.56 o 
  -8   5   4       56.14       69.28      1.78 o 
  -7   5   4      165.95      180.12      3.11 o 
  -6   5   4       37.71       54.33      1.56 o 
  -5   5   4      957.15      975.63     14.04 o 
  -4   5   4      191.69      199.32      3.52 o 
  -3   5   4      782.55      840.74     10.52 o 
  -2   5   4     1260.75     1288.58     14.15 o 
  -1   5   4      454.94      530.35      7.34 o 
   0   5   4     1003.43     1105.79     13.59 o 
   1   5   4      110.04      120.80      1.96 o 
   2   5   4       26.15       25.65      0.98 o 
   3   5   4       11.58       13.67      0.87 o 
   4   5   4        0.07        0.52      0.42 o 
   5   5   4      323.30      354.95      4.66 o 
   6   5   4       83.92       74.46      1.83 o 
   7   5   4      242.11      236.44      3.71 o 
   8   5   4       28.80       24.54      1.33 o 
   9   5   4        7.53        5.56      1.15 o 
  10   5   4      708.26      705.36     10.81 o 
  11   5   4        0.38        1.96      1.27 o 
 -15   6   4        0.83       -0.27      1.97 o 
 -14   6   4        0.04       -3.17      3.16 o 
 -13   6   4       30.47       31.67      2.92 o 
 -12   6   4       54.15       52.70      3.33 o 
 -11   6   4        9.03        6.86      1.66 o 
 -10   6   4       22.19       23.80      2.29 o 
  -9   6   4     1132.78     1155.60     21.19 o 
  -8   6   4      399.54      420.23      6.78 o 
  -7   6   4      203.42      177.20      3.68 o 
  -6   6   4     1633.96     1584.63     19.16 o 
  -5   6   4      124.17      118.03      2.80 o 
  -4   6   4      302.42      354.56      5.63 o 
  -3   6   4      128.49      136.16      2.81 o 
  -2   6   4      209.15      239.95      6.25 o 
  -1   6   4       11.32       20.51      1.00 o 
   0   6   4      930.64     1011.85     17.27 o 
   1   6   4      994.04      938.11     10.88 o 
   2   6   4      169.81      161.67      2.55 o 
   3   6   4       63.29       60.82      1.54 o 
   4   6   4       20.09       16.24      0.95 o 
   5   6   4      337.04      307.29      4.23 o 
   6   6   4       65.86       70.30      1.83 o 
   7   6   4      283.74      299.65      4.36 o 
   8   6   4      502.05      481.78      6.26 o 
   9   6   4        2.80        5.22      1.10 o 
  10   6   4        1.45        0.16      1.48 o 
  11   6   4       13.43       11.09      3.75 o 
 -15   7   4       14.13       15.74      2.63 o 
 -14   7   4       20.22       26.56      3.37 o 
 -13   7   4      138.48      131.14      5.22 o 
 -12   7   4       60.95       62.32      3.49 o 
 -11   7   4       35.28       28.38      2.65 o 
 -10   7   4       74.36       79.51      3.68 o 
  -9   7   4       19.15       18.06      2.81 o 
  -8   7   4     2228.48     2209.47     26.37 o 
  -7   7   4      488.39      467.28      6.67 o 
  -6   7   4      924.70      911.93     14.01 o 
  -5   7   4        2.02        6.10      0.89 o 
  -4   7   4       25.16       27.88      1.86 o 
  -3   7   4      306.59      327.11      4.91 o 
  -2   7   4      285.70      252.84      4.28 o 
  -1   7   4        2.57        0.53      0.45 o 
   0   7   4      737.48      749.69     11.56 o 
   1   7   4      169.76      185.13      5.90 o 
   2   7   4        7.28        6.78      0.76 o 
   3   7   4        9.75        6.31      0.79 o 
   4   7   4      112.28       86.21      2.16 o 
   5   7   4      440.70      393.24      5.72 o 
   6   7   4       18.23       19.25      1.28 o 
   7   7   4        6.96        4.00      0.88 o 
   8   7   4        5.30        8.05      1.06 o 
   9   7   4       72.81       83.56      4.15 o 
  10   7   4       17.14       13.69      2.36 o 
  11   7   4       42.64       41.21      4.96 o 
 -14   8   4      120.43      122.83      5.30 o 
 -13   8   4       87.32       78.65      4.22 o 
 -12   8   4       20.09       10.05      2.00 o 
 -11   8   4       77.45       91.51      4.15 o 
 -10   8   4       63.33       50.93      3.19 o 
  -9   8   4       33.33       35.82      2.79 o 
  -8   8   4       23.19       30.84      1.49 o 
  -7   8   4       53.16       54.62      1.83 o 
  -6   8   4       83.16       64.86      1.95 o 
  -5   8   4       67.88       72.40      2.29 o 
  -4   8   4       33.15       39.92      2.19 o 
  -3   8   4       79.03       87.92      2.06 o 
  -2   8   4      111.34      118.60      2.53 o 
  -1   8   4      301.75      309.05      4.92 o 
   0   8   4       31.36       33.33      1.70 o 
   1   8   4        2.48        3.14      0.62 o 
   2   8   4      126.12      130.28      2.65 o 
   3   8   4      199.99      211.77      3.64 o 
   4   8   4      304.34      263.58      4.29 o 
   5   8   4        0.22        2.21      0.72 o 
   6   8   4        0.27        0.39      0.67 o 
   7   8   4        3.01        2.05      0.81 o 
   8   8   4       44.24       49.26      2.57 o 
   9   8   4        1.49        2.95      1.66 o 
  10   8   4        4.45        3.83      1.79 o 
 -14   9   4      114.79      133.30      5.65 o 
 -13   9   4       50.27       48.35      3.76 o 
 -12   9   4      193.22      205.80      6.62 o 
 -11   9   4        0.87       -0.11      1.70 o 
 -10   9   4        0.25       -0.38      1.28 o 
  -9   9   4        0.81       -0.12      1.15 o 
  -8   9   4        0.07        0.78      0.74 o 
  -7   9   4        7.05        2.18      0.75 o 
  -6   9   4       51.46       32.94      1.76 o 
  -5   9   4        3.89        1.25      0.84 o 
  -4   9   4      107.80      113.55      3.68 o 
  -3   9   4      354.87      324.04      8.23 o 
  -2   9   4       45.06       46.62      1.62 o 
  -1   9   4      152.75      151.08      3.10 o 
   0   9   4      267.17      263.81      4.08 o 
   1   9   4       60.02       57.57      1.84 o 
   2   9   4      562.30      561.88      7.36 o 
   3   9   4      189.86      175.17      3.30 o 
   4   9   4       29.57       30.26      1.56 o 
   5   9   4      141.16      147.12      3.11 o 
   6   9   4       30.48       31.68      1.68 o 
   7   9   4        0.27        0.09      0.84 o 
   8   9   4       76.42       76.47      2.71 o 
   9   9   4       34.30       34.50      3.24 o 
  10   9   4      164.90      178.37      6.64 o 
 -13  10   4       15.38       12.28      2.43 o 
 -12  10   4       16.48       13.58      2.29 o 
 -11  10   4       84.70       87.84      4.21 o 
 -10  10   4       77.45       67.24      3.61 o 
  -9  10   4       14.44       15.67      2.06 o 
  -8  10   4        0.65        2.70      0.95 o 
  -7  10   4      298.11      242.25      4.95 o 
  -6  10   4      288.99      232.91      4.80 o 
  -5  10   4       57.12       48.27      2.44 o 
  -4  10   4      240.28      221.69      4.16 o 
  -3  10   4       52.72       66.83      2.53 o 
  -2  10   4      308.09      299.75      8.15 o 
  -1  10   4        4.77        3.00      0.79 o 
   0  10   4      136.32      120.37      2.52 o 
   1  10   4       88.39       92.90      2.28 o 
   2  10   4     1062.78     1022.98     12.18 o 
   3  10   4       53.38       56.65      2.26 o 
   4  10   4      540.92      544.82      7.44 o 
   5  10   4        9.36        8.46      1.06 o 
   6  10   4      140.59      144.36      3.62 o 
   7  10   4        5.96        8.69      1.28 o 
   8  10   4        1.99        3.00      1.13 o 
   9  10   4       16.91       17.27      2.55 o 
 -12  11   4       91.32      109.03      5.11 o 
 -11  11   4       73.75       81.99      4.17 o 
 -10  11   4        7.54       13.15      3.02 o 
  -9  11   4       34.30       26.72      3.53 o 
  -8  11   4       91.80       75.76      2.65 o 
  -7  11   4      480.90      439.06      7.77 o 
  -6  11   4       67.76       54.36      4.18 o 
  -5  11   4      203.86      152.36      5.18 o 
  -4  11   4      353.87      294.50      5.18 o 
  -3  11   4       54.55       57.60      2.47 o 
  -2  11   4       68.14       62.16      2.51 o 
  -1  11   4       97.94       82.69      2.90 o 
   0  11   4      468.83      442.70      6.89 o 
   1  11   4     1096.69     1091.13     14.43 o 
   2  11   4      256.43      253.43      4.26 o 
   3  11   4      505.97      497.16      8.66 o 
   4  11   4       16.78       18.60      1.37 o 
   5  11   4        0.00        0.76      1.33 o 
   6  11   4       59.77       68.63      2.57 o 
   7  11   4       92.30       93.78      3.03 o 
   8  11   4      186.51      191.84      5.80 o 
   9  11   4       11.41        6.14      2.03 o 
 -12  12   4        2.79       -3.82      2.39 o 
 -11  12   4        7.62       10.69      3.22 o 
 -10  12   4       16.13       28.73      3.98 o 
  -9  12   4       96.79      112.35      6.49 o 
  -8  12   4       99.43      106.51      3.28 o 
  -7  12   4        0.90        0.59      1.00 o 
  -6  12   4        0.00       -1.06      1.15 o 
  -5  12   4       22.87       21.66      1.53 o 
  -4  12   4        0.10       -0.47      0.79 o 
  -3  12   4       61.47       60.95      2.21 o 
  -2  12   4      888.29      795.74     13.01 o 
  -1  12   4       21.22       23.97      2.25 o 
   0  12   4       38.73       36.46      2.31 o 
   1  12   4      295.20      304.70      5.43 o 
   2  12   4        1.24        0.40      0.83 o 
   3  12   4      520.44      518.86      7.25 o 
   4  12   4        3.87        4.99      1.14 o 
   5  12   4       86.92       94.40      3.01 o 
   6  12   4      492.48      497.07      8.26 o 
   7  12   4       39.76       39.65      2.35 o 
   8  12   4       12.28       20.64      3.37 o 
 -11  13   4      257.37      261.51     11.13 o 
 -10  13   4        0.02        3.02      2.48 o 
  -9  13   4       86.52       86.33      5.82 o 
  -8  13   4        5.83        2.44      1.17 o 
  -7  13   4      119.45      116.79      3.52 o 
  -6  13   4        2.05        0.52      0.94 o 
  -5  13   4       39.27       35.78      2.20 o 
  -4  13   4        2.76        2.89      0.97 o 
  -3  13   4       79.23       71.01      3.69 o 
  -2  13   4      208.29      195.81      7.58 o 
  -1  13   4       17.58       18.73      2.31 o 
   0  13   4       26.58       23.72      3.50 o 
   1  13   4      302.11      300.63      8.94 o 
   2  13   4        6.36        4.63      1.08 o 
   3  13   4       20.33       17.89      2.47 o 
   4  13   4        0.45       -0.57      0.91 o 
   5  13   4      268.45      279.71      5.91 o 
   6  13   4        0.02       -1.94      0.97 o 
   7  13   4        2.90       -1.05      1.07 o 
 -10  14   4        4.82        6.29      3.10 o 
  -9  14   4       64.64       65.38      5.43 o 
  -8  14   4        3.00        0.17      1.44 o 
  -7  14   4        0.16       -1.30      0.90 o 
  -6  14   4       14.90        9.93      1.54 o 
  -5  14   4      109.28       99.06      3.01 o 
  -4  14   4       44.07       43.16      3.14 o 
  -3  14   4       13.58       15.22      1.49 o 
  -2  14   4       34.92       33.07      1.97 o 
  -1  14   4       79.04       74.50      2.60 o 
   0  14   4      116.33      116.34      3.83 o 
   1  14   4        0.01       -1.29      0.95 o 
   2  14   4        2.93        3.05      1.31 o 
   3  14   4       35.85       35.03      2.21 o 
   4  14   4      271.92      308.39      5.99 o 
   5  14   4        1.60        1.94      1.12 o 
   6  14   4        5.89        4.95      1.87 o 
  -8  15   4       14.68       13.76      2.23 o 
  -7  15   4        0.35        0.34      1.32 o 
  -6  15   4      112.50      119.23      3.42 o 
  -5  15   4       64.56       58.37      2.56 o 
  -4  15   4      167.52      185.94      4.33 o 
  -3  15   4       16.20       19.43      1.69 o 
  -2  15   4       12.80        9.86      1.36 o 
  -1  15   4       59.05       66.33      2.53 o 
   0  15   4        5.89        3.39      1.36 o 
   1  15   4       10.09        9.65      1.64 o 
   2  15   4        1.87        2.00      1.41 o 
   3  15   4      103.58      110.43      5.19 o 
   4  15   4       26.50       33.77      2.60 o 
  -6  16   4      234.42      259.14      6.20 o 
  -5  16   4        1.66       -1.48      1.93 o 
  -4  16   4       93.54       98.98      4.20 o 
  -3  16   4       31.65       42.25      2.67 o 
  -2  16   4       46.27       43.02      3.46 o 
  -1  16   4        3.03        3.58      1.77 o 
   0  16   4        7.86        4.18      1.76 o 
   1  16   4       19.15       24.93      3.99 o 
   2  16   4       30.54       34.74      3.35 o 
 -16   1   5       55.20       49.53      5.21 o 
 -15   1   5      120.44      123.60      5.49 o 
 -14   1   5       64.77       56.07      4.01 o 
 -13   1   5      115.36      106.41      5.82 o 
 -12   1   5       28.20       30.50      2.38 o 
 -11   1   5      172.64      177.18      4.27 o 
 -10   1   5      436.85      413.38      6.19 o 
  -9   1   5       33.11       38.79      1.68 o 
  -8   1   5        5.62        3.75      0.46 o 
  -7   1   5       20.41       12.15      0.66 o 
  -6   1   5      915.94      988.41     14.23 o 
  -5   1   5      159.60      188.33      3.44 o 
  -4   1   5        0.62        0.74      0.32 o 
  -3   1   5      366.91      442.89      4.64 o 
  -2   1   5     2997.49     3173.46     29.09 o 
  -1   1   5      367.62      433.10      4.29 o 
   0   1   5        1.47        0.35      0.53 o 
   1   1   5      270.35      245.44      3.33 o 
   2   1   5      894.71      865.93      8.60 o 
   3   1   5      411.54      321.62      4.24 o 
   4   1   5      238.61      252.74      3.66 o 
   5   1   5        1.86        2.40      0.59 o 
   6   1   5     1097.51     1075.46     10.12 o 
   7   1   5      193.33      187.61      2.84 o 
   8   1   5       10.12       10.38      0.89 o 
   9   1   5       18.84       19.82      2.14 o 
  10   1   5       20.97       20.20      2.01 o 
  11   1   5       24.17       27.05      2.09 o 
 -16   2   5       75.61       81.94      8.87 o 
 -15   2   5       77.84       76.81      8.12 o 
 -14   2   5       60.89       55.17      3.99 o 
 -13   2   5      222.33      209.43      5.15 o 
 -12   2   5      251.50      229.93      6.32 o 
 -11   2   5      269.17      255.70      5.46 o 
 -10   2   5        5.15        9.18      1.23 o 
  -9   2   5       52.91       48.00      1.78 o 
  -8   2   5       31.22       32.81      0.99 o 
  -7   2   5      117.75      109.06      2.67 o 
  -6   2   5      214.81      252.14      4.60 o 
  -5   2   5        0.67        2.33      0.36 o 
  -4   2   5       38.94       57.36      1.25 o 
  -3   2   5      125.23      150.78      1.96 o 
  -2   2   5      212.68      207.09      2.26 o 
  -1   2   5       43.13       32.18      0.81 o 
   1   2   5     1483.24     1450.52     13.53 o 
   2   2   5      444.41      476.14      5.23 o 
   3   2   5      158.14      149.40      2.52 o 
   4   2   5      321.72      320.88      4.34 o 
   5   2   5      762.88      748.90      7.90 o 
   6   2   5      126.28      124.04      2.33 o 
   7   2   5      194.57      190.44      2.87 o 
   8   2   5      301.50      290.68      3.83 o 
   9   2   5       26.51       29.91      2.02 o 
  10   2   5       40.07       35.55      2.28 o 
  11   2   5        1.08       -0.40      1.12 o 
 -16   3   5       32.09       34.76      3.55 o 
 -15   3   5        7.23        5.03      2.16 o 
 -14   3   5        9.40        9.04      2.26 o 
 -13   3   5      135.43      126.82      6.73 o 
 -12   3   5      166.79      159.84      5.14 o 
 -11   3   5      163.12      150.12      7.98 o 
 -10   3   5      318.89      312.30      7.89 o 
  -9   3   5      100.17      103.54      3.65 o 
  -8   3   5        0.02        0.17      0.36 o 
  -7   3   5      231.78      257.37      4.99 o 
  -6   3   5      116.99      112.49      3.10 o 
  -5   3   5       14.75        3.70      0.81 o 
  -4   3   5        0.04        0.58      0.34 o 
  -3   3   5      290.70      296.61      3.42 o 
  -2   3   5       29.57       21.32      0.71 o 
  -1   3   5       91.21       55.53      1.08 o 
   0   3   5       17.50       31.60      1.21 o 
   1   3   5      251.11      251.29      3.17 o 
   2   3   5       19.85       23.39      0.98 o 
   3   3   5      756.94      810.17      8.23 o 
   4   3   5        0.02       -0.20      0.43 o 
   5   3   5       19.86       22.75      1.10 o 
   6   3   5      390.82      393.58      4.87 o 
   7   3   5      258.65      262.35      4.09 o 
   8   3   5       18.38       19.45      1.27 o 
   9   3   5        9.52       13.09      1.54 o 
  10   3   5        1.87        0.20      1.01 o 
  11   3   5       43.21       45.07      2.65 o 
 -16   4   5       33.93       37.02      6.12 o 
 -15   4   5        1.31       -2.00      1.34 o 
 -14   4   5       33.89       30.86      2.91 o 
 -13   4   5       24.26       27.85      5.33 o 
 -12   4   5       73.42       72.75      3.48 o 
 -11   4   5        6.30        7.04      2.45 o 
 -10   4   5      278.48      264.28      6.71 o 
  -9   4   5      551.75      540.96     11.14 o 
  -8   4   5      926.03      870.87     12.54 o 
  -7   4   5      615.26      610.12     18.69 o 
  -6   4   5      129.51      140.25      3.08 o 
  -5   4   5      421.88      359.78      5.14 o 
  -4   4   5      304.04      292.72      4.00 o 
  -3   4   5        2.06        1.23      0.34 o 
  -2   4   5     1212.06     1225.17     12.17 o 
  -1   4   5      234.43      240.42      2.82 o 
   0   4   5      763.37      758.23      9.88 o 
   1   4   5      263.06      286.19      3.50 o 
   2   4   5        0.14        0.26      0.41 o 
   3   4   5       23.09       21.57      1.07 o 
   4   4   5      123.15      134.20      2.48 o 
   5   4   5      373.54      371.72      4.99 o 
   6   4   5       91.05       92.11      2.16 o 
   7   4   5        6.35        5.30      0.81 o 
   8   4   5       65.51       69.64      2.04 o 
   9   4   5       69.40       69.00      2.69 o 
  10   4   5       76.26       78.96      3.03 o 
  11   4   5        6.80        6.32      1.38 o 
 -15   5   5       28.46       26.04      2.90 o 
 -14   5   5        6.89        7.21      2.20 o 
 -13   5   5       60.54       56.66      3.47 o 
 -12   5   5       60.34       58.28      4.44 o 
 -11   5   5      128.25      138.14      5.79 o 
 -10   5   5      120.83      115.87      4.40 o 
  -9   5   5       41.22       39.97      3.13 o 
  -8   5   5      180.78      185.99      3.32 o 
  -7   5   5        0.99        0.54      0.72 o 
  -6   5   5       12.84        9.94      1.16 o 
  -5   5   5        0.27        0.00      0.43 o 
  -4   5   5       12.43       17.18      0.90 o 
  -3   5   5       16.57       18.76      1.54 o 
  -2   5   5        6.55       11.38      0.68 o 
  -1   5   5      305.76      378.60      4.68 o 
   1   5   5       81.32       76.84      1.92 o 
   2   5   5      285.78      302.57      4.39 o 
   3   5   5       53.68       57.88      1.67 o 
   4   5   5        0.00       -0.80      0.47 o 
   5   5   5        1.84        2.97      0.67 o 
   6   5   5       47.62       40.00      1.58 o 
   7   5   5      185.32      180.61      3.28 o 
   8   5   5       30.25       27.17      1.47 o 
   9   5   5      147.05      143.22      3.83 o 
  10   5   5       11.96       16.12      1.71 o 
 -15   6   5      164.26      160.33      6.07 o 
 -14   6   5       69.26       66.29      4.06 o 
 -13   6   5       67.09       58.80      3.70 o 
 -12   6   5      140.07      127.02      5.08 o 
 -11   6   5      712.89      700.55     18.83 o 
 -10   6   5      222.56      226.95     16.22 o 
  -9   6   5       36.17       35.14      2.59 o 
  -8   6   5      269.67      262.89      4.88 o 
  -7   6   5      895.28      908.43     11.74 o 
  -6   6   5        6.55        7.53      1.15 o 
  -5   6   5      484.39      456.25      9.11 o 
  -4   6   5       57.36       41.27      3.27 o 
  -3   6   5      787.31      823.12     15.22 o 
  -2   6   5        5.39        8.61      0.86 o 
  -1   6   5       99.65      105.88      2.65 o 
   1   6   5        8.09       13.27      1.42 o 
   2   6   5       15.96       12.93      1.12 o 
   3   6   5        0.43        0.00      0.49 o 
   4   6   5        2.96        4.61      0.70 o 
   5   6   5      198.94      193.98      3.24 o 
   6   6   5       60.47       48.27      1.65 o 
   7   6   5      102.13       97.71      2.34 o 
   8   6   5       14.86       15.84      1.55 o 
   9   6   5      110.53       93.85      3.75 o 
  10   6   5      157.38      166.43      6.44 o 
 -15   7   5       30.13       26.04      3.03 o 
 -14   7   5        0.22       -3.10      1.55 o 
 -13   7   5       32.80       27.94      4.23 o 
 -12   7   5      771.88      754.32     23.20 o 
 -11   7   5       15.59       13.49      2.04 o 
 -10   7   5        0.18       -1.49      1.19 o 
  -9   7   5      222.08      201.28      5.83 o 
  -8   7   5      121.65      112.94      2.61 o 
  -7   7   5      313.07      317.24      5.10 o 
  -6   7   5      228.03      237.58      5.41 o 
  -5   7   5       93.20      100.09      3.32 o 
  -4   7   5     2099.53     2137.89     36.30 o 
  -3   7   5      470.00      502.21      7.40 o 
  -2   7   5      466.56      406.39      5.54 o 
  -1   7   5       13.74       13.62      0.98 o 
   0   7   5      190.14      192.53      4.75 o 
   1   7   5       63.24       63.85      1.83 o 
   2   7   5      333.67      314.42      4.83 o 
   3   7   5       11.99       15.78      1.15 o 
   4   7   5        5.73        4.81      0.82 o 
   5   7   5       37.45       28.77      1.58 o 
   6   7   5      157.86      139.36      3.13 o 
   7   7   5        2.54        3.55      1.03 o 
   8   7   5        0.01        2.07      0.88 o 
   9   7   5      105.71      123.07      5.33 o 
  10   7   5      151.07      162.40      6.45 o 
 -14   8   5        9.55        6.83      2.09 o 
 -13   8   5      103.07      101.93      5.85 o 
 -12   8   5        7.55        3.69      1.63 o 
 -11   8   5      518.66      526.25     11.90 o 
 -10   8   5      330.21      287.87      7.63 o 
  -9   8   5      274.19      237.45      6.60 o 
  -8   8   5        5.05        9.39      1.03 o 
  -7   8   5      288.56      322.82      5.26 o 
  -6   8   5        0.07        2.33      0.74 o 
  -5   8   5       63.98       46.48      2.41 o 
  -4   8   5        9.28       10.86      1.27 o 
  -3   8   5      254.21      301.28      4.92 o 
  -2   8   5       96.82       91.75      2.14 o 
  -1   8   5     1767.90     1727.58     19.16 o 
   0   8   5       78.98       88.32      3.00 o 
   1   8   5        5.23        4.37      0.76 o 
   2   8   5      244.34      216.69      3.81 o 
   3   8   5      398.09      411.82      6.03 o 
   4   8   5        0.59        0.02      0.68 o 
   5   8   5      219.45      191.57      3.75 o 
   6   8   5        2.80        5.88      0.99 o 
   7   8   5       14.72       16.16      1.37 o 
   8   8   5       29.17       31.54      2.56 o 
   9   8   5       48.07       48.02      3.90 o 
 -14   9   5       51.89       58.46      4.28 o 
 -13   9   5       88.66       98.80      4.73 o 
 -12   9   5       73.12       61.19      3.82 o 
 -11   9   5      116.70      101.07      5.24 o 
 -10   9   5        1.49        0.38      1.36 o 
  -9   9   5       55.81       44.22      2.95 o 
  -8   9   5       52.31       35.63      1.71 o 
  -7   9   5      667.76      572.44      9.23 o 
  -6   9   5       20.24       20.46      1.49 o 
  -5   9   5      141.36      111.92      3.78 o 
  -4   9   5        1.77        0.63      0.87 o 
  -3   9   5        0.92        1.00      0.95 o 
  -2   9   5      115.61      104.47      2.35 o 
  -1   9   5      815.89      784.41      9.66 o 
   0   9   5      686.01      685.07      8.72 o 
   1   9   5      203.96      171.53      3.30 o 
   2   9   5       14.99       10.73      1.03 o 
   3   9   5        2.89        4.11      0.85 o 
   4   9   5       25.33       22.67      1.48 o 
   5   9   5      184.92      206.54      4.01 o 
   6   9   5       42.02       40.94      1.99 o 
   7   9   5      136.43      133.20      3.65 o 
   8   9   5        0.15        1.68      1.06 o 
   9   9   5       12.13       13.57      2.48 o 
 -13  10   5       10.75       18.55      4.23 o 
 -12  10   5      263.16      259.02      7.80 o 
 -11  10   5       42.69       55.94      4.97 o 
 -10  10   5        1.70        1.92      1.42 o 
  -9  10   5       15.79       15.32      2.16 o 
  -8  10   5        0.29       -0.11      0.95 o 
  -7  10   5        5.02       11.09      1.29 o 
  -6  10   5        0.63       -0.04      0.85 o 
  -5  10   5      396.32      320.91      5.50 o 
  -4  10   5      102.90      106.72      3.29 o 
  -3  10   5       80.54       74.96      2.78 o 
  -2  10   5      396.46      373.18      7.23 o 
  -1  10   5      131.67      128.30      2.73 o 
   0  10   5      103.07      103.97      2.48 o 
   1  10   5      328.94      306.59      4.89 o 
   2  10   5      343.11      350.74      5.45 o 
   3  10   5      740.85      744.01      9.66 o 
   4  10   5      316.32      322.49      5.30 o 
   5  10   5      334.63      329.79      5.47 o 
   6  10   5        2.59        3.41      1.06 o 
   7  10   5      435.82      459.37     11.27 o 
   8  10   5        7.30        6.54      1.62 o 
 -12  11   5        1.31        3.20      1.80 o 
 -11  11   5        5.60        7.05      1.95 o 
 -10  11   5       10.28       11.23      2.74 o 
  -9  11   5        9.17        4.17      2.13 o 
  -8  11   5      110.13       90.62      2.95 o 
  -7  11   5        5.26        2.29      1.42 o 
  -6  11   5        5.02        8.02      1.24 o 
  -5  11   5      190.19      148.18      3.47 o 
  -4  11   5        0.02        1.00      0.92 o 
  -3  11   5       38.70       35.33      2.23 o 
  -2  11   5        2.89        3.74      1.49 o 
  -1  11   5       80.43       78.88      6.24 o 
   0  11   5       36.29       32.66      1.62 o 
   1  11   5       12.70       11.50      1.11 o 
   2  11   5      148.70      147.31      3.20 o 
   3  11   5      552.71      549.18      7.72 o 
   4  11   5        4.98        5.97      1.20 o 
   5  11   5       24.16       25.23      1.89 o 
   6  11   5       27.85       27.45      2.03 o 
   7  11   5      168.30      168.30      4.35 o 
 -12  12   5       29.49       30.54      4.52 o 
 -11  12   5        9.97        5.53      2.89 o 
 -10  12   5       18.92       23.63      3.64 o 
  -9  12   5       11.94       19.84      3.26 o 
  -8  12   5       40.54       39.89      2.33 o 
  -7  12   5       26.90       27.53      1.96 o 
  -6  12   5        1.81        2.80      1.00 o 
  -5  12   5        6.76        8.44      1.18 o 
  -4  12   5        0.08        1.04      0.87 o 
  -3  12   5       38.59       26.89      2.06 o 
  -2  12   5      353.60      326.92     10.61 o 
  -1  12   5       17.06       15.99      1.76 o 
   0  12   5       11.50        8.89      1.48 o 
   1  12   5        0.36       -0.19      0.81 o 
   2  12   5       88.56       87.10      2.67 o 
   3  12   5       10.70        9.79      1.15 o 
   4  12   5       25.62       29.17      1.97 o 
   5  12   5      139.45      143.18      3.89 o 
   6  12   5       83.04       86.21      3.96 o 
   7  12   5        1.99        4.49      1.33 o 
 -11  13   5       15.73       16.14      3.71 o 
 -10  13   5       52.29       70.96      5.49 o 
  -9  13   5        1.23       -0.91      2.10 o 
  -8  13   5        3.87        3.48      1.25 o 
  -7  13   5        7.73       10.05      1.33 o 
  -6  13   5        6.98        8.66      1.29 o 
  -5  13   5      157.88      152.55      3.74 o 
  -4  13   5       15.47       16.06      1.49 o 
  -3  13   5       85.41       90.36      3.23 o 
  -2  13   5       34.61       43.42      3.65 o 
  -1  13   5       30.29       28.55      2.23 o 
   0  13   5       18.48       15.38      1.80 o 
   1  13   5       60.14       56.22      4.23 o 
   2  13   5        6.32        6.24      1.53 o 
   3  13   5       41.94       41.99      2.54 o 
   4  13   5        0.48       -1.37      0.97 o 
   5  13   5        0.31       -0.42      1.08 o 
   6  13   5       78.69       85.73      3.18 o 
  -9  14   5      212.73      222.23      9.81 o 
  -8  14   5        2.13        5.84      1.56 o 
  -7  14   5        0.14       -1.10      0.99 o 
  -6  14   5        1.02        0.05      1.04 o 
  -5  14   5       84.91       84.67      2.87 o 
  -4  14   5      113.79      106.57      3.19 o 
  -3  14   5        0.04       -0.53      0.96 o 
  -2  14   5       18.15       25.28      1.84 o 
  -1  14   5      171.75      171.48      9.70 o 
   0  14   5       45.04       52.25      4.06 o 
   1  14   5        9.48        9.31      1.81 o 
   2  14   5        2.29        1.58      1.35 o 
   3  14   5       22.23       21.25      2.21 o 
   4  14   5       18.09       19.47      2.38 o 
  -8  15   5       52.71       59.85      3.56 o 
  -7  15   5       28.36       23.53      2.34 o 
  -6  15   5       19.22       14.05      1.61 o 
  -5  15   5      232.44      222.44      5.40 o 
  -4  15   5      300.98      311.04      6.04 o 
  -3  15   5       51.64       47.62      2.51 o 
  -2  15   5        0.73        1.35      1.46 o 
  -1  15   5      152.73      151.60      3.97 o 
   0  15   5       29.20       34.63      2.62 o 
   1  15   5       44.34       45.17      2.95 o 
   2  15   5        1.75        5.14      1.53 o 
   3  15   5       10.19       13.32      1.93 o 
  -5  16   5      168.18      172.26      4.90 o 
  -4  16   5        3.80        4.76      2.49 o 
  -3  16   5      218.22      223.44      6.81 o 
  -2  16   5        0.28        0.47      1.12 o 
  -1  16   5       70.61       72.95      3.44 o 
   0  16   5      117.08      134.76      4.55 o 
 -16   0   6      153.70      141.39      8.73 o 
 -15   0   6      188.82      201.05     10.16 o 
 -14   0   6        4.43       11.24      3.15 o 
 -13   0   6      645.95      568.66     18.62 o 
 -12   0   6       27.49       24.47      3.56 o 
 -11   0   6      298.68      299.39      7.12 o 
 -10   0   6      270.63      326.53      7.36 o 
  -9   0   6       14.29       12.34      1.42 o 
  -8   0   6      177.28      173.13      4.42 o 
  -7   0   6        5.10        5.58      1.14 o 
  -6   0   6      195.14      249.43      4.06 o 
  -5   0   6     1004.05     1191.54     14.77 o 
  -4   0   6      704.60      860.05     12.75 o 
  -3   0   6        6.89       16.44      1.03 o 
  -2   0   6      192.85      214.80      3.67 o 
  -1   0   6     2462.64     2632.76     36.20 o 
   0   0   6       13.20       18.11      1.61 o 
   1   0   6      170.10      176.59      4.83 o 
   2   0   6       70.02       51.50      2.13 o 
   3   0   6     2378.33     2358.06     28.73 o 
   4   0   6     3926.29     3810.04     45.25 o 
   5   0   6        0.83        0.25      0.81 o 
   6   0   6     1069.99     1030.14     14.11 o 
   7   0   6     1510.40     1468.99     19.25 o 
   8   0   6       24.56       31.39      2.90 o 
   9   0   6      256.58      269.01      8.10 o 
  10   0   6        0.95        1.60      2.82 o 
 -16   1   6       75.65       70.64      4.90 o 
 -15   1   6      104.10       98.02      5.05 o 
 -14   1   6       81.96       77.27      4.27 o 
 -13   1   6       81.33       78.45      4.12 o 
 -12   1   6       38.50       49.42      3.08 o 
 -11   1   6      191.47      165.61      4.13 o 
 -10   1   6      575.98      525.97      7.53 o 
  -9   1   6       16.75       14.60      1.06 o 
  -8   1   6      109.30      109.41      2.33 o 
  -7   1   6      377.09      410.57      5.27 o 
  -6   1   6      691.01      709.15      7.03 o 
  -5   1   6      346.79      373.80      4.17 o 
  -4   1   6     2888.88     2959.57     26.18 o 
  -3   1   6     1336.30     1387.49     11.35 o 
  -2   1   6      862.85      855.57      7.87 o 
  -1   1   6      549.51      593.51      6.26 o 
   0   1   6      405.19      399.42      6.02 o 
   1   1   6       50.71       46.43      1.35 o 
   2   1   6       74.51       74.37      1.76 o 
   3   1   6        0.27        0.56      0.55 o 
   4   1   6     1654.81     1583.83     15.20 o 
   5   1   6      613.49      605.03      6.42 o 
   6   1   6        0.07        0.02      0.58 o 
   7   1   6      495.03      477.92      5.54 o 
   8   1   6      125.00      135.69      2.54 o 
   9   1   6       68.59       67.83      3.86 o 
  10   1   6       55.89       56.79      2.90 o 
 -16   2   6       10.21       16.61      2.68 o 
 -15   2   6      103.02       88.11      4.79 o 
 -14   2   6       53.50       50.14      6.66 o 
 -13   2   6        2.09       -0.48      1.03 o 
 -12   2   6       36.14       27.61      2.03 o 
 -11   2   6        0.29        1.76      1.09 o 
 -10   2   6        0.36        0.70      0.86 o 
  -9   2   6      113.77      128.62      2.71 o 
  -8   2   6      650.65      625.24      8.45 o 
  -7   2   6      136.80      133.54      2.69 o 
  -6   2   6      324.62      343.20      3.87 o 
  -5   2   6        8.48        9.38      0.61 o 
  -4   2   6        3.41        7.65      0.54 o 
  -3   2   6       44.27       56.94      1.20 o 
  -2   2   6       81.89       83.18      1.66 o 
  -1   2   6      352.93      340.89      3.66 o 
   1   2   6       20.89       19.27      0.99 o 
   2   2   6        7.91        8.39      0.72 o 
   3   2   6      293.66      275.29      3.71 o 
   4   2   6      216.99      215.19      3.23 o 
   5   2   6       37.46       34.97      1.43 o 
   6   2   6        7.81        6.28      0.81 o 
   7   2   6      278.49      278.03      3.82 o 
   8   2   6      191.95      186.63      3.04 o 
   9   2   6        0.19        0.11      1.05 o 
  10   2   6        3.38        1.90      1.22 o 
 -16   3   6       43.14       42.42      3.96 o 
 -15   3   6       64.61       59.72      4.48 o 
 -14   3   6       56.22       65.80      3.15 o 
 -13   3   6        0.12       -0.56      1.45 o 
 -12   3   6      122.30      111.76      3.62 o 
 -11   3   6       98.21       94.05      3.13 o 
 -10   3   6      342.62      308.82      6.19 o 
  -9   3   6        4.86        7.29      1.14 o 
  -8   3   6       88.86       90.71      2.16 o 
  -7   3   6        5.76        7.59      0.79 o 
  -6   3   6      380.99      394.34      5.82 o 
  -5   3   6        5.01        5.71      0.52 o 
  -4   3   6        0.22        0.13      0.32 o 
  -3   3   6       30.13       24.90      0.95 o 
  -2   3   6        9.70        7.60      0.53 o 
  -1   3   6       21.51       11.60      0.75 o 
   1   3   6       78.11       86.83      2.11 o 
   2   3   6      362.42      360.56      4.41 o 
   3   3   6        0.07        0.73      0.62 o 
   4   3   6        1.78        0.77      0.56 o 
   5   3   6        0.07        1.03      0.57 o 
   6   3   6       12.52        9.57      1.04 o 
   7   3   6       79.36       77.11      2.18 o 
   8   3   6       30.08       30.60      1.51 o 
   9   3   6        3.60        4.26      1.26 o 
  10   3   6       60.15       60.12      2.94 o 
 -16   4   6       67.48       73.89      5.12 o 
 -15   4   6       22.39       22.90      3.00 o 
 -14   4   6        8.60        6.97      1.80 o 
 -13   4   6       20.63       15.58      1.84 o 
 -12   4   6       33.46       38.44      2.84 o 
 -11   4   6       54.23       55.40      3.19 o 
 -10   4   6       18.42       17.83      1.92 o 
  -9   4   6      108.58      112.88      9.10 o 
  -8   4   6      760.89      781.40     11.84 o 
  -7   4   6       11.82       17.05      1.27 o 
  -6   4   6      454.24      382.52     16.23 o 
  -5   4   6      562.85      583.87      7.20 o 
  -4   4   6       10.44       20.64      0.81 o 
  -3   4   6       54.85       51.62      1.29 o 
  -2   4   6       11.24        8.66      0.57 o 
  -1   4   6      842.89      855.03      9.67 o 
   0   4   6       32.14       30.66      1.58 o 
   1   4   6       58.70       58.29      1.99 o 
   2   4   6      178.94      179.56      2.74 o 
   3   4   6      122.13      127.10      2.28 o 
   4   4   6        0.40        0.66      0.54 o 
   5   4   6        0.16       -0.95      0.55 o 
   6   4   6        8.02        8.35      0.95 o 
   7   4   6        1.41        1.09      0.77 o 
   8   4   6       13.23       13.74      1.24 o 
   9   4   6       62.78       63.08      3.33 o 
  10   4   6       18.38       16.85      1.91 o 
 -15   5   6       64.50       69.22      6.29 o 
 -14   5   6       14.35       25.21      4.24 o 
 -13   5   6        0.15        0.02      1.34 o 
 -12   5   6       27.81       29.00      2.62 o 
 -11   5   6      331.96      335.95      8.36 o 
 -10   5   6        7.13        8.91      1.64 o 
  -9   5   6      515.04      495.56     10.70 o 
  -8   5   6     2729.94     2667.21     31.61 o 
  -7   5   6      179.19      166.37      3.73 o 
  -6   5   6        3.52        1.36      0.73 o 
  -5   5   6      779.81      748.98     10.09 o 
  -4   5   6      337.53      328.41      8.54 o 
  -3   5   6      212.84      196.72      4.14 o 
  -2   5   6       33.93       43.74      1.84 o 
  -1   5   6      183.38      167.55      9.10 o 
   0   5   6      149.24      144.55      5.63 o 
   1   5   6        0.17        0.06      0.53 o 
   2   5   6        5.25        8.02      0.78 o 
   3   5   6        9.24        8.42      0.84 o 
   4   5   6        0.18        0.39      0.59 o 
   5   5   6        5.28        5.09      0.79 o 
   6   5   6        3.87        3.97      0.82 o 
   7   5   6       81.89       80.41      2.22 o 
   8   5   6      229.25      241.05      4.68 o 
   9   5   6       39.60       33.23      2.69 o 
 -15   6   6       22.97       21.79      2.90 o 
 -14   6   6       53.23       55.25      5.68 o 
 -13   6   6       42.78       34.90      3.07 o 
 -12   6   6       12.73        9.44      5.31 o 
 -11   6   6       39.05       44.54      3.14 o 
 -10   6   6        6.36        8.65      1.64 o 
  -9   6   6       26.93       28.47      2.45 o 
  -8   6   6      342.71      323.06      5.19 o 
  -7   6   6      605.30      590.07      9.58 o 
  -6   6   6       69.98       70.86      3.18 o 
  -5   6   6     1747.26     1641.69     23.33 o 
  -4   6   6       25.85       27.37      1.51 o 
  -2   6   6        0.28        0.83      0.49 o 
  -1   6   6      211.46      207.61      3.97 o 
   0   6   6       24.56       26.27      1.48 o 
   1   6   6        0.01       -0.12      0.54 o 
   2   6   6      538.80      520.49      7.19 o 
   3   6   6      106.16       96.04      2.49 o 
   4   6   6       35.70       44.74      1.90 o 
   5   6   6        3.81        5.32      0.92 o 
   6   6   6        4.89        5.57      1.00 o 
   7   6   6        0.11        0.75      0.87 o 
   8   6   6      176.98      190.34      4.10 o 
   9   6   6       42.39       42.42      3.06 o 
 -15   7   6        3.80        1.95      2.04 o 
 -14   7   6       53.88       58.78      3.86 o 
 -13   7   6        2.18        0.38      1.53 o 
 -12   7   6       20.80       19.71      2.47 o 
 -11   7   6        0.72        1.55      1.40 o 
 -10   7   6       85.22       75.73      3.91 o 
  -9   7   6      161.52      146.52      4.94 o 
  -8   7   6      122.04      112.75      2.71 o 
  -7   7   6      214.65      208.27      4.50 o 
  -6   7   6     1797.16     1745.91     24.80 o 
  -5   7   6      102.80       98.22      6.66 o 
  -4   7   6     2761.36     2737.06     32.98 o 
  -3   7   6      368.69      330.81      4.88 o 
  -2   7   6       16.86       23.91      2.06 o 
  -1   7   6      130.12      119.52      2.87 o 
   0   7   6       47.97       36.31      1.64 o 
   1   7   6      162.99      152.85      4.35 o 
   2   7   6      197.50      202.61      3.78 o 
   3   7   6       20.42       19.00      1.34 o 
   4   7   6       23.16       26.79      1.58 o 
   5   7   6       40.01       36.77      1.87 o 
   6   7   6      101.51       95.60      2.76 o 
   7   7   6        4.44        3.35      1.08 o 
   8   7   6        0.16        0.29      0.88 o 
   9   7   6        4.45        5.08      1.94 o 
 -14   8   6      164.68      159.43      6.12 o 
 -13   8   6       97.56      107.01      9.48 o 
 -12   8   6        0.01       -0.05      1.44 o 
 -11   8   6       29.47       29.51      2.79 o 
 -10   8   6      158.96      169.63      5.58 o 
  -9   8   6      143.85      120.79      4.53 o 
  -8   8   6      156.93      140.77      3.13 o 
  -7   8   6       55.53       49.73      1.86 o 
  -6   8   6      367.04      381.45      8.38 o 
  -5   8   6       25.95       29.59      1.95 o 
  -4   8   6      480.73      445.89      8.13 o 
  -3   8   6      145.83      135.67      3.23 o 
  -2   8   6      132.11      137.56      2.84 o 
  -1   8   6      227.88      218.48      3.83 o 
   0   8   6      621.70      591.09      7.90 o 
   1   8   6      102.85      103.20      2.56 o 
   2   8   6       12.14       14.65      1.21 o 
   3   8   6      202.27      155.20      3.34 o 
   4   8   6     1070.91     1012.98     12.63 o 
   5   8   6       33.18       34.58      1.86 o 
   6   8   6        8.06       10.18      1.22 o 
   7   8   6       29.54       33.25      1.94 o 
   8   8   6        0.18        1.26      1.07 o 
 -14   9   6       50.69       39.20     10.23 o 
 -13   9   6      102.52      108.51      6.38 o 
 -12   9   6      169.49      177.73      6.24 o 
 -11   9   6       99.23       95.58      4.29 o 
 -10   9   6        5.54        5.50      2.31 o 
  -9   9   6        8.23        3.85      1.53 o 
  -8   9   6      113.04      105.31      2.76 o 
  -7   9   6      479.81      461.50      8.08 o 
  -6   9   6       81.83       84.53      3.38 o 
  -5   9   6        5.65        2.38      1.79 o 
  -4   9   6       45.67       42.00      2.21 o 
  -3   9   6        0.30        1.57      0.97 o 
  -2   9   6       18.62       19.84      1.49 o 
  -1   9   6        0.12        1.15      0.68 o 
   0   9   6      744.63      690.30      9.00 o 
   1   9   6      404.40      391.71      5.94 o 
   2   9   6      283.28      250.60      4.46 o 
   3   9   6      529.80      495.78      7.23 o 
   4   9   6      181.44      185.33      3.85 o 
   5   9   6       12.90       11.50      1.29 o 
   6   9   6       50.81       60.03      2.42 o 
   7   9   6       36.18       39.35      2.85 o 
   8   9   6      161.58      177.79      5.77 o 
 -13  10   6       35.38       45.43     11.49 o 
 -12  10   6        2.27        0.94      1.75 o 
 -11  10   6        0.41       -1.01      1.58 o 
 -10  10   6       99.03      102.35      5.82 o 
  -9  10   6        0.10        0.77      1.31 o 
  -8  10   6      136.10      140.02      3.72 o 
  -7  10   6        1.23        4.15      1.10 o 
  -6  10   6      136.77      127.26      4.44 o 
  -5  10   6       42.84       46.81      3.52 o 
  -4  10   6       13.88       13.74      1.55 o 
  -3  10   6      145.26      133.23      3.88 o 
  -2  10   6       90.96       85.88      2.69 o 
  -1  10   6        3.68        0.50      0.84 o 
   0  10   6        8.58        7.22      0.97 o 
   1  10   6      674.12      617.00      8.40 o 
   2  10   6       73.19       69.59      2.24 o 
   3  10   6        2.46        4.04      0.97 o 
   4  10   6       15.63       15.66      1.42 o 
   5  10   6       51.99       50.66      2.28 o 
   6  10   6      690.72      695.94     10.89 o 
   7  10   6       30.94       38.23      2.40 o 
 -12  11   6        5.64        5.13      2.02 o 
 -11  11   6        0.03        1.32      1.77 o 
 -10  11   6      238.31      243.43      9.79 o 
  -9  11   6        3.44        6.67      2.30 o 
  -8  11   6       51.93       52.01      2.40 o 
  -7  11   6       11.26        8.16      1.31 o 
  -6  11   6      160.83      151.09      3.71 o 
  -5  11   6      164.15      149.96      4.24 o 
  -4  11   6       16.82       12.62      1.61 o 
  -3  11   6        8.78        7.92      1.39 o 
  -2  11   6      498.24      439.15      8.53 o 
  -1  11   6       76.41       71.45      2.54 o 
   0  11   6        0.00        0.53      0.85 o 
   1  11   6       40.87       40.84      1.90 o 
   2  11   6      230.02      229.02      4.53 o 
   3  11   6      270.37      282.24      5.04 o 
   4  11   6       33.48       30.93      1.86 o 
   5  11   6        2.30        2.80      1.18 o 
   6  11   6      100.74      112.19      3.62 o 
 -11  12   6       76.56       76.20      5.70 o 
 -10  12   6       40.93       45.54      4.80 o 
  -9  12   6        9.66       10.29      2.72 o 
  -8  12   6       20.49       32.94      2.70 o 
  -7  12   6       61.91       82.73      2.85 o 
  -6  12   6       21.19       18.47      1.58 o 
  -5  12   6        2.72        3.36      1.01 o 
  -4  12   6      107.27       96.24      5.55 o 
  -3  12   6       36.67       39.00      2.54 o 
  -2  12   6       77.72       77.56      3.18 o 
  -1  12   6        1.63        1.44      1.29 o 
   0  12   6       68.53       62.70      3.79 o 
   1  12   6      126.48      124.34      3.50 o 
   2  12   6        0.33        0.83      0.86 o 
   3  12   6       44.07       38.42      2.02 o 
   4  12   6       19.00       20.76      1.87 o 
   5  12   6       61.49       64.55      3.02 o 
 -10  13   6       30.71       38.31      4.66 o 
  -9  13   6       84.91       93.60      6.13 o 
  -8  13   6      109.39      115.51      5.03 o 
  -7  13   6        2.51        0.55      1.06 o 
  -6  13   6      120.61      115.57      3.35 o 
  -5  13   6       47.25       41.28      2.27 o 
  -4  13   6        4.46        6.11      1.18 o 
  -3  13   6        1.29        1.73      1.17 o 
  -2  13   6       49.97       47.17      2.92 o 
  -1  13   6      156.64      148.28      4.54 o 
   0  13   6       26.75       23.18      2.21 o 
   1  13   6        0.03       -0.54      1.15 o 
   2  13   6        1.95        0.05      1.03 o 
   3  13   6       42.27       43.88      2.92 o 
   4  13   6       16.20       18.38      1.86 o 
  -9  14   6       37.11       40.45      3.65 o 
  -8  14   6      113.55      120.78      4.29 o 
  -7  14   6       35.67       36.75      2.28 o 
  -6  14   6        2.32        4.14      1.27 o 
  -5  14   6        0.05       -1.59      1.00 o 
  -4  14   6       47.01       51.60      3.53 o 
  -3  14   6       58.49       57.52      3.25 o 
  -2  14   6       22.70       26.68      2.70 o 
  -1  14   6       46.81       48.78      3.08 o 
   0  14   6       13.05       15.58      1.97 o 
   1  14   6       17.18       18.69      2.14 o 
   2  14   6        0.92       -0.29      1.20 o 
   3  14   6        1.96        1.87      1.44 o 
  -7  15   6       94.37       94.62      3.41 o 
  -6  15   6       83.46       86.16      3.10 o 
  -5  15   6        6.60        6.14      1.53 o 
  -4  15   6        1.91        2.58      1.21 o 
  -3  15   6        9.71       11.74      1.56 o 
  -2  15   6       94.82      117.63      4.80 o 
  -1  15   6       35.02       42.48      3.39 o 
   0  15   6        8.83        9.46      1.80 o 
   1  15   6       12.76       10.05      1.85 o 
 -16   1   7       13.42       15.45      2.71 o 
 -15   1   7        0.65       -0.86      1.73 o 
 -14   1   7       12.98       15.71      2.44 o 
 -13   1   7      137.00      124.11      5.26 o 
 -12   1   7       40.14       35.17      3.14 o 
 -11   1   7      314.85      299.10      7.90 o 
 -10   1   7        0.07        0.56      1.10 o 
  -9   1   7       28.10       22.42      2.26 o 
  -8   1   7       41.30       30.60      1.08 o 
  -7   1   7       65.20       63.54      1.39 o 
  -6   1   7       12.19        8.05      0.64 o 
  -5   1   7      318.64      301.43      3.70 o 
  -4   1   7       19.07       21.76      0.84 o 
  -3   1   7      372.23      401.83      4.05 o 
  -2   1   7        0.38        0.66      0.43 o 
  -1   1   7       29.58       30.68      1.19 o 
   0   1   7      242.88      242.14      4.38 o 
   1   1   7        2.89        3.06      0.60 o 
   2   1   7       68.37       63.18      1.65 o 
   3   1   7        0.18        0.30      0.54 o 
   4   1   7      172.35      161.99      2.68 o 
   5   1   7      559.94      542.91      6.10 o 
   6   1   7        9.89       10.73      0.94 o 
   7   1   7       43.39       36.64      1.57 o 
   8   1   7      142.40      135.03      2.66 o 
   9   1   7       20.20       24.53      2.09 o 
 -16   2   7       18.82       16.53      4.15 o 
 -15   2   7        0.08       -0.43      1.56 o 
 -14   2   7        0.66       -1.01      1.37 o 
 -13   2   7       38.03       33.36      3.24 o 
 -12   2   7      110.70      111.81      5.95 o 
 -11   2   7       39.55       41.58      2.35 o 
 -10   2   7       54.41       46.22      2.33 o 
  -9   2   7      324.75      300.05      7.72 o 
  -8   2   7       12.31        5.66      0.79 o 
  -7   2   7       30.20       36.35      1.20 o 
  -6   2   7       11.43       13.38      0.76 o 
  -5   2   7       68.51       73.99      1.44 o 
  -4   2   7      330.73      333.21      3.53 o 
  -3   2   7      143.64      161.13      2.13 o 
  -2   2   7      337.00      339.33      4.16 o 
  -1   2   7        8.16        2.68      0.54 o 
   0   2   7      146.05      131.55      2.93 o 
   1   2   7     1687.94     1614.78     15.41 o 
   2   2   7        1.43        2.22      1.53 o 
   3   2   7       10.20       10.85      0.90 o 
   4   2   7      272.16      269.06      4.50 o 
   5   2   7       18.49       21.64      1.51 o 
   6   2   7       66.19       63.85      1.97 o 
   7   2   7       96.56       87.96      2.62 o 
   8   2   7       51.13       50.68      1.82 o 
   9   2   7       57.98       65.15      3.00 o 
 -16   3   7      145.06      158.02      6.73 o 
 -15   3   7       28.57       26.32      3.21 o 
 -14   3   7       40.90       42.18      3.70 o 
 -13   3   7       77.23       78.97      3.24 o 
 -12   3   7       61.79       59.19      2.88 o 
 -11   3   7      763.33      728.33     13.13 o 
 -10   3   7       72.41       67.29      2.67 o 
  -9   3   7      107.09       97.16      4.00 o 
  -8   3   7      249.33      231.90      5.46 o 
  -7   3   7      878.06      896.70     10.42 o 
  -6   3   7       16.87       21.98      1.04 o 
  -5   3   7       19.87       24.70      1.00 o 
  -4   3   7        4.26        1.34      0.40 o 
  -3   3   7       53.13       43.53      1.11 o 
  -2   3   7        0.42        0.23      0.42 o 
  -1   3   7        0.70        1.00      0.46 o 
   0   3   7     1176.28     1103.85     15.09 o 
   1   3   7     1800.01     1868.03     17.58 o 
   2   3   7        1.96        0.42      0.52 o 
   3   3   7      124.46      129.21      2.44 o 
   4   3   7      203.89      212.23      3.36 o 
   5   3   7       55.74       51.86      1.74 o 
   6   3   7       11.83       15.36      1.76 o 
   7   3   7       53.77       51.33      1.89 o 
   8   3   7       59.36       62.60      2.12 o 
   9   3   7      153.58      160.97      5.46 o 
 -15   4   7       16.10       15.83      2.68 o 
 -14   4   7       91.83       82.85      3.49 o 
 -13   4   7        1.96        1.52      1.20 o 
 -12   4   7       94.67      101.20      4.71 o 
 -11   4   7       16.24       20.93      1.80 o 
 -10   4   7      361.91      349.40      6.97 o 
  -9   4   7      161.04      159.52      4.13 o 
  -8   4   7     2650.25     2605.40     31.01 o 
  -7   4   7        0.00        1.36      0.97 o 
  -6   4   7     1175.49     1098.29     11.44 o 
  -5   4   7      317.62      314.94      3.60 o 
  -4   4   7       10.60       13.04      0.74 o 
  -3   4   7     1971.98     1881.21     18.98 o 
  -2   4   7      150.02      129.72      5.19 o 
  -1   4   7       82.86       85.85      2.54 o 
   0   4   7     1376.50     1295.35     12.60 o 
   1   4   7      148.87      171.18      2.75 o 
   2   4   7       22.65       21.03      1.11 o 
   3   4   7        1.58        1.45      0.64 o 
   4   4   7       96.15       97.93      2.19 o 
   5   4   7        4.15        3.69      0.81 o 
   6   4   7       24.18       25.46      1.50 o 
   7   4   7       35.24       36.31      2.03 o 
   8   4   7        0.42        0.13      0.89 o 
 -15   5   7       11.84        8.78      1.82 o 
 -14   5   7       67.68       62.86      3.28 o 
 -13   5   7        2.18        1.87      1.31 o 
 -12   5   7      193.79      190.13      5.01 o 
 -11   5   7      250.11      241.04      7.35 o 
 -10   5   7      159.64      169.10      4.43 o 
  -9   5   7       52.90       52.14      3.17 o 
  -8   5   7       92.62       98.61      2.54 o 
  -7   5   7      990.29      956.52     12.57 o 
  -6   5   7     1485.98     1469.96     16.42 o 
  -5   5   7       83.98       84.76      2.28 o 
  -4   5   7     1235.46     1184.64     12.40 o 
  -3   5   7      191.13      204.11      3.60 o 
  -2   5   7      298.94      287.91      4.61 o 
  -1   5   7       54.23       53.06      1.79 o 
   0   5   7      196.96      191.82      3.94 o 
   1   5   7       54.60       38.77      1.80 o 
   2   5   7      182.27      160.73      3.41 o 
   3   5   7        2.69        4.47      0.88 o 
   4   5   7       25.63       27.02      1.66 o 
   5   5   7        8.07        6.99      1.06 o 
   6   5   7        0.74        3.16      0.92 o 
   7   5   7        4.54        4.12      1.05 o 
   8   5   7        6.52        5.50      1.66 o 
 -15   6   7        2.64        5.72      1.68 o 
 -14   6   7       47.17       48.75      3.06 o 
 -13   6   7       67.17       70.06      4.07 o 
 -12   6   7       10.24        7.13      1.78 o 
 -11   6   7       41.10       41.50      3.09 o 
 -10   6   7      165.68      158.96      5.25 o 
  -9   6   7      725.39      711.92     14.55 o 
  -8   6   7       75.09       70.34      2.53 o 
  -7   6   7       16.04       14.73      1.40 o 
  -6   6   7     1367.90     1291.37     19.06 o 
  -5   6   7       13.57       13.85      1.06 o 
  -4   6   7      301.26      291.08      4.56 o 
  -3   6   7      818.51      799.96      9.96 o 
  -2   6   7      163.57      150.25      3.07 o 
  -1   6   7        0.03        0.09      0.59 o 
   0   6   7        1.31        0.55      0.60 o 
   1   6   7      142.96      124.80      3.18 o 
   2   6   7      266.78      234.52      4.60 o 
   3   6   7        0.08        1.85      0.77 o 
   4   6   7       65.88       66.43      2.28 o 
   5   6   7       71.25       74.37      2.45 o 
   6   6   7       11.72       11.97      1.34 o 
   7   6   7       35.30       32.72      2.03 o 
   8   6   7       41.60       43.29      2.29 o 
 -14   7   7      208.51      236.25     14.12 o 
 -13   7   7       14.42       18.43      2.59 o 
 -12   7   7        5.41        2.47      1.54 o 
 -11   7   7      291.85      287.66      7.90 o 
 -10   7   7      176.77      185.31      5.91 o 
  -9   7   7       37.13       36.59      2.80 o 
  -8   7   7        2.22        4.02      1.06 o 
  -7   7   7      103.65      108.46      3.21 o 
  -6   7   7      934.15      924.85     14.38 o 
  -5   7   7       81.17       78.91      2.47 o 
  -4   7   7      306.56      325.23      5.73 o 
  -3   7   7     1819.71     1766.62     19.86 o 
  -2   7   7      327.25      299.49      4.83 o 
  -1   7   7      104.23      106.81      2.61 o 
   0   7   7       46.62       51.31      1.89 o 
   1   7   7       17.04       14.62      1.21 o 
   2   7   7        0.13        0.54      0.68 o 
   3   7   7       51.56       48.40      2.08 o 
   4   7   7       12.59       11.47      1.23 o 
   5   7   7      178.88      163.76      3.73 o 
   6   7   7       36.72       31.87      1.92 o 
   7   7   7       44.73       49.66      2.34 o 
 -14   8   7        4.36        4.39      2.57 o 
 -13   8   7        0.15       -0.40      1.64 o 
 -12   8   7       27.77       29.61      2.91 o 
 -11   8   7        5.37        4.75      1.71 o 
 -10   8   7       97.47      109.50      4.46 o 
  -9   8   7        0.14        1.78      1.22 o 
  -8   8   7       13.64       11.97      1.19 o 
  -7   8   7       50.85       50.50      2.39 o 
  -6   8   7      141.12      151.83      4.08 o 
  -5   8   7      103.41       98.39      4.59 o 
  -4   8   7      278.93      272.34      5.15 o 
  -3   8   7       57.62       57.89      2.22 o 
  -2   8   7      190.41      161.44      3.29 o 
  -1   8   7      595.93      598.33      8.14 o 
   0   8   7       83.66       78.54      2.30 o 
   1   8   7        0.01       -0.85      0.65 o 
   2   8   7       18.28       23.47      1.56 o 
   3   8   7      171.78      161.53      3.58 o 
   4   8   7        0.07       -0.15      0.81 o 
   5   8   7      145.15      145.08      3.53 o 
   6   8   7      219.34      207.84      4.43 o 
   7   8   7       16.13       21.39      1.72 o 
 -13   9   7      326.79      353.88     15.83 o 
 -12   9   7       12.62       14.06      2.64 o 
 -11   9   7       30.39       33.18      2.98 o 
 -10   9   7        5.04        4.79      1.60 o 
  -9   9   7      162.82      150.82     17.55 o 
  -8   9   7      101.47      102.53      3.18 o 
  -7   9   7        6.44        6.36      1.74 o 
  -6   9   7      312.28      304.93      6.46 o 
  -5   9   7      128.46      108.44      4.65 o 
  -4   9   7       20.87       14.39      1.60 o 
  -3   9   7       65.85       59.91      2.79 o 
  -2   9   7        0.11        0.83      0.82 o 
  -1   9   7       21.64       19.13      1.38 o 
   0   9   7      117.78      116.26      2.87 o 
   1   9   7       17.82       13.28      1.27 o 
   2   9   7       46.36       42.35      2.05 o 
   3   9   7      155.29      136.97      3.34 o 
   4   9   7       48.23       55.38      2.31 o 
   5   9   7        2.49        2.33      0.96 o 
   6   9   7      233.70      232.21      4.77 o 
 -13  10   7        0.00        0.55      1.92 o 
 -12  10   7       19.17       18.52      2.70 o 
 -11  10   7       75.14       83.72      4.22 o 
 -10  10   7      301.06      291.58      8.14 o 
  -9  10   7        5.26        5.19      2.20 o 
  -8  10   7       25.86       24.72      1.86 o 
  -7  10   7       14.80        9.99      1.27 o 
  -6  10   7       19.99       19.51      1.89 o 
  -5  10   7        0.72        2.46      1.19 o 
  -4  10   7      126.14      107.13      3.58 o 
  -3  10   7       95.83       86.78      4.58 o 
  -2  10   7        1.66        2.35      0.98 o 
  -1  10   7      453.82      435.59      7.47 o 
   0  10   7       49.89       39.97      1.94 o 
   1  10   7       12.87       16.83      1.42 o 
   2  10   7       73.68       63.51      2.31 o 
   3  10   7      399.42      421.84      6.73 o 
   4  10   7      211.34      206.17      4.34 o 
   5  10   7       31.88       34.30      2.04 o 
   6  10   7       50.40       52.57      2.74 o 
 -12  11   7        0.81        0.55      2.31 o 
 -11  11   7       17.36       27.31      4.01 o 
 -10  11   7       33.35       29.62      3.84 o 
  -9  11   7        0.01        0.68      1.80 o 
  -8  11   7       17.82       18.53      1.75 o 
  -7  11   7       15.64        8.48      1.26 o 
  -6  11   7       10.72        8.38      1.50 o 
  -5  11   7       69.49       69.55      3.00 o 
  -4  11   7       14.43       11.74      1.62 o 
  -3  11   7       18.06       15.39      2.06 o 
  -2  11   7        3.12        4.38      1.28 o 
  -1  11   7       90.72       70.26      2.66 o 
   0  11   7       36.96       36.07      2.43 o 
   1  11   7       39.99       36.07      2.21 o 
   2  11   7       91.26      103.61      2.96 o 
   3  11   7       19.24       18.96      1.61 o 
   4  11   7       81.27       85.52      2.82 o 
   5  11   7       34.95       27.44      2.17 o 
 -11  12   7       52.01       37.76      4.43 o 
 -10  12   7        9.45        8.17      2.62 o 
  -9  12   7        7.22       10.70      2.77 o 
  -8  12   7       32.88       39.80      2.28 o 
  -7  12   7       16.83       22.60      1.81 o 
  -6  12   7       93.13      101.26      3.14 o 
  -5  12   7        2.22        1.39      1.28 o 
  -4  12   7       36.04       27.00      2.28 o 
  -3  12   7        4.77        6.80      1.46 o 
  -2  12   7       60.98       59.05      3.08 o 
  -1  12   7        3.45        2.58      1.32 o 
   0  12   7      176.53      171.52      4.30 o 
   1  12   7        4.77        7.04      1.37 o 
   2  12   7       17.84       21.71      2.47 o 
   3  12   7       15.32       15.09      1.50 o 
   4  12   7      141.30      148.91      4.23 o 
  -9  13   7       47.72       60.76      4.09 o 
  -8  13   7      149.47      166.44      9.73 o 
  -7  13   7       19.87       20.45      1.85 o 
  -6  13   7        1.64        1.20      1.09 o 
  -5  13   7       11.76       24.78      2.27 o 
  -4  13   7        0.29       -0.34      1.25 o 
  -3  13   7       67.40       84.05      3.57 o 
  -2  13   7       10.18        6.27      1.84 o 
  -1  13   7       63.89       75.08      3.37 o 
   0  13   7        6.97       10.58      1.74 o 
   1  13   7        0.11        0.28      1.06 o 
   2  13   7        0.63        1.32      1.16 o 
  -8  14   7       59.49       75.86      3.59 o 
  -7  14   7       85.18      107.91      3.49 o 
  -6  14   7      234.17      269.58      5.70 o 
  -5  14   7       39.64       49.17      3.20 o 
  -4  14   7        1.43        3.06      1.47 o 
  -3  14   7       66.52       71.99      6.09 o 
  -2  14   7       91.04       94.52      5.84 o 
  -1  14   7        0.39        0.92      1.37 o 
   0  14   7        1.03        1.66      1.38 o 
   1  14   7      146.62      163.58      7.18 o 
 -16   0   8       58.41       47.08      5.96 o 
 -15   0   8      494.97      477.30     17.80 o 
 -14   0   8      103.07      114.92      7.59 o 
 -13   0   8        1.90        2.89      2.21 o 
 -12   0   8       19.43       21.63      3.68 o 
 -11   0   8       20.55       20.68      3.57 o 
 -10   0   8       17.40       15.39      1.69 o 
  -9   0   8      154.28      132.61      6.73 o 
  -8   0   8      147.27      147.71      3.62 o 
  -7   0   8       35.98       28.97      1.52 o 
  -6   0   8        0.25        2.34      0.71 o 
  -5   0   8      333.21      305.50      4.63 o 
  -4   0   8      441.62      431.27      5.95 o 
  -3   0   8      398.70      420.51      5.85 o 
  -2   0   8       20.08       20.17      1.44 o 
  -1   0   8        0.10       -1.02      0.66 o 
   0   0   8        4.75        6.74      0.97 o 
   1   0   8      190.78      184.53      4.01 o 
   2   0   8      148.82      147.09      3.61 o 
   3   0   8       34.08       35.13      2.80 o 
   4   0   8       11.12       12.08      1.39 o 
   5   0   8      357.97      353.99      6.61 o 
   6   0   8       21.31       18.72      1.75 o 
   7   0   8      566.75      582.34      9.62 o 
   8   0   8      667.91      645.24     10.50 o 
 -16   1   8      230.09      251.10      8.72 o 
 -15   1   8       26.06       28.79      3.31 o 
 -14   1   8      120.76      117.35      5.64 o 
 -13   1   8      157.22      153.90      6.11 o 
 -12   1   8      158.76      148.05      5.96 o 
 -11   1   8       18.59       19.46      1.74 o 
 -10   1   8        0.89        1.54      0.93 o 
  -9   1   8       28.39       14.22      1.93 o 
  -8   1   8      441.63      400.67      4.65 o 
  -7   1   8      151.55      152.22      2.28 o 
  -6   1   8       17.82       10.77      0.78 o 
  -5   1   8      414.48      382.70      4.06 o 
  -4   1   8       26.99       20.22      0.89 o 
  -3   1   8       83.31       96.85      1.79 o 
  -2   1   8       72.74       69.91      1.70 o 
  -1   1   8     1322.63     1301.42     12.81 o 
   0   1   8        5.69        6.21      0.72 o 
   1   1   8        0.70        1.01      0.57 o 
   2   1   8        1.25        0.13      0.74 o 
   3   1   8      264.50      270.42      3.78 o 
   4   1   8      166.52      173.93      2.94 o 
   5   1   8      379.01      371.44      4.83 o 
   6   1   8       22.86       18.90      1.30 o 
   7   1   8       54.15       51.99      1.93 o 
   8   1   8      114.21      119.46      2.66 o 
 -15   2   8      136.66      128.63      6.00 o 
 -14   2   8       13.63       20.72      6.40 o 
 -13   2   8       45.11       58.15      4.26 o 
 -12   2   8        3.37        3.28      1.23 o 
 -11   2   8      217.17      248.50      5.65 o 
 -10   2   8      629.19      601.14     10.38 o 
  -9   2   8       27.48       34.36      2.79 o 
  -8   2   8        2.07        0.04      0.51 o 
  -7   2   8       12.81       14.76      0.87 o 
  -6   2   8        0.61       -0.05      0.43 o 
  -5   2   8      410.78      402.83      4.21 o 
  -4   2   8       55.39       49.88      1.33 o 
  -3   2   8      167.85      152.17      2.54 o 
  -2   2   8        5.22        0.45      0.50 o 
  -1   2   8       53.77       50.42      1.54 o 
   0   2   8       19.88       19.12      1.07 o 
   1   2   8       15.06       14.74      1.05 o 
   2   2   8      633.39      604.38      6.99 o 
   3   2   8      287.96      271.80      4.03 o 
   4   2   8      172.87      172.77      2.93 o 
   5   2   8       44.70       40.75      1.64 o 
   6   2   8      493.09      484.41      5.90 o 
   7   2   8      106.27      115.94      3.00 o 
   8   2   8       11.31       10.22      1.12 o 
 -15   3   8      172.93      186.08      7.23 o 
 -14   3   8       24.44       26.71      3.15 o 
 -13   3   8        1.71        1.52      1.27 o 
 -12   3   8       47.98       55.66      2.85 o 
 -11   3   8       68.77       63.84      2.80 o 
 -10   3   8      235.21      230.93      6.61 o 
  -9   3   8       76.01       81.41      3.80 o 
  -8   3   8        1.90        1.39      0.72 o 
  -7   3   8      934.13      933.17     10.08 o 
  -6   3   8      376.84      403.37      4.22 o 
  -5   3   8        9.32       10.13      0.68 o 
  -4   3   8      191.26      194.63      2.72 o 
  -3   3   8       14.97       16.71      1.07 o 
  -2   3   8      332.57      291.53      3.90 o 
  -1   3   8      755.54      665.12      7.29 o 
   0   3   8        2.73        2.97      0.60 o 
   1   3   8      966.99      907.23      9.55 o 
   2   3   8      383.36      382.95      4.99 o 
   3   3   8      107.75      112.79      2.41 o 
   4   3   8       28.91       29.25      1.44 o 
   5   3   8       35.31       38.07      1.70 o 
   6   3   8       83.23       82.30      2.31 o 
   7   3   8        0.26        0.92      0.92 o 
 -15   4   8      173.52      173.98      7.04 o 
 -14   4   8       15.11       17.75      2.66 o 
 -13   4   8      130.88      129.79      4.18 o 
 -12   4   8       17.90       21.10      2.00 o 
 -11   4   8       41.08       39.45      2.76 o 
 -10   4   8        2.00        2.36      1.07 o 
  -9   4   8      324.78      308.20      8.09 o 
  -8   4   8      168.45      171.63      3.60 o 
  -7   4   8      850.49      854.00     10.36 o 
  -6   4   8        8.66       10.04      0.82 o 
  -5   4   8        4.36        5.24      0.71 o 
  -4   4   8      195.80      187.95      3.21 o 
  -3   4   8      458.56      454.67      6.33 o 
  -2   4   8      671.83      709.75      8.41 o 
  -1   4   8        8.07        3.99      0.75 o 
   0   4   8      677.07      621.18      7.70 o 
   1   4   8       31.59       35.56      1.66 o 
   2   4   8       41.27       34.83      1.66 o 
   3   4   8        1.82        0.71      0.70 o 
   4   4   8        6.00        5.12      0.94 o 
   5   4   8      161.84      165.78      3.84 o 
   6   4   8       90.49      103.17      3.05 o 
   7   4   8       77.22       94.06      2.93 o 
 -15   5   8       95.85       94.37     10.17 o 
 -14   5   8       29.49       29.47      2.50 o 
 -13   5   8       50.17       52.56      3.01 o 
 -12   5   8      100.43      104.97      3.68 o 
 -11   5   8       23.50       27.26      2.10 o 
 -10   5   8       23.32       21.37      1.89 o 
  -9   5   8      100.24       92.43      4.12 o 
  -8   5   8        0.13       -0.20      0.74 o 
  -7   5   8     1494.69     1473.54     18.59 o 
  -6   5   8        2.49        1.20      0.71 o 
  -5   5   8      640.99      604.84      8.01 o 
  -4   5   8        0.85        0.53      0.67 o 
  -3   5   8     1588.08     1514.78     17.46 o 
  -2   5   8      122.79      120.92      2.85 o 
  -1   5   8      130.86      111.21      2.85 o 
   0   5   8       17.24       16.10      1.28 o 
   1   5   8       17.56       17.29      1.34 o 
   2   5   8        4.63        6.31      1.04 o 
   3   5   8       32.30       21.54      1.54 o 
   4   5   8        2.12        3.65      0.96 o 
   5   5   8        0.00        0.88      0.87 o 
   6   5   8        3.89        5.47      1.15 o 
   7   5   8       26.67       25.24      1.85 o 
 -14   6   8       58.96       64.06      3.48 o 
 -13   6   8      104.29      114.02      4.08 o 
 -12   6   8       22.10       21.63      2.10 o 
 -11   6   8       78.83       73.80      3.10 o 
 -10   6   8       76.73       81.84      3.13 o 
  -9   6   8      127.74      127.91      4.88 o 
  -8   6   8        1.68        2.03      1.00 o 
  -7   6   8       23.89       24.37      1.93 o 
  -6   6   8     2105.33     2022.37     22.57 o 
  -5   6   8       99.98      103.67      2.94 o 
  -4   6   8      219.40      216.72      3.94 o 
  -3   6   8       82.68       82.09      2.32 o 
  -2   6   8      207.48      206.07      3.92 o 
  -1   6   8       84.71       84.80      2.43 o 
   0   6   8        2.89        1.32      0.75 o 
   1   6   8        0.98        1.28      0.75 o 
   2   6   8      100.47       90.85      3.27 o 
   3   6   8      271.12      249.25      4.75 o 
   4   6   8       41.21       47.39      2.28 o 
   5   6   8        5.86        3.80      1.00 o 
   6   6   8       16.00       20.56      1.67 o 
 -14   7   8       16.85       20.37      2.33 o 
 -13   7   8       20.59       24.86      2.34 o 
 -12   7   8       16.02       15.42      1.91 o 
 -11   7   8        4.78        3.74      1.33 o 
 -10   7   8        0.05        0.54      1.08 o 
  -9   7   8       70.23       72.63      3.76 o 
  -8   7   8        2.05        1.46      1.08 o 
  -7   7   8        7.06        7.18      0.94 o 
  -6   7   8       38.69       41.33      3.13 o 
  -5   7   8      117.14      113.86      3.32 o 
  -4   7   8     1616.65     1604.19     20.79 o 
  -3   7   8      533.37      490.64      7.46 o 
  -2   7   8        0.89        2.75      0.80 o 
  -1   7   8       54.67       46.21      1.95 o 
   0   7   8        0.07       -0.54      0.67 o 
   1   7   8        0.93       -0.01      0.71 o 
   2   7   8        3.92        0.54      0.79 o 
   3   7   8        0.55       -0.03      0.80 o 
   4   7   8      181.97      181.28      4.06 o 
   5   7   8       11.24       10.99      1.38 o 
   6   7   8        1.63        1.27      1.00 o 
 -13   8   8        8.27       15.46      4.65 o 
 -12   8   8      488.01      508.03     12.13 o 
 -11   8   8      118.33      119.33      4.88 o 
 -10   8   8       53.83       48.44      3.26 o 
  -9   8   8        0.32        1.44      2.40 o 
  -8   8   8        9.67        7.97      1.62 o 
  -7   8   8       25.58       31.10      2.17 o 
  -6   8   8       18.38       20.44      1.86 o 
  -5   8   8        0.00        0.13      0.83 o 
  -4   8   8      445.94      458.75      8.59 o 
  -3   8   8       53.43       62.55      3.09 o 
  -2   8   8      216.57      213.88      4.68 o 
  -1   8   8      117.96      110.26      3.63 o 
   0   8   8       10.79       10.77      1.15 o 
   1   8   8       61.35       58.30      2.25 o 
   2   8   8        5.28        8.58      1.16 o 
   3   8   8       62.04       51.07      2.35 o 
   4   8   8       13.79       13.89      1.45 o 
   5   8   8        8.80        9.25      1.32 o 
 -13   9   8       61.29       55.42      6.63 o 
 -12   9   8        3.74        2.72      1.83 o 
 -11   9   8        1.77        0.41      1.42 o 
 -10   9   8       48.49       61.44      3.75 o 
  -9   9   8      107.85      111.09      4.66 o 
  -8   9   8       20.96       23.50      2.53 o 
  -7   9   8       55.04       54.69      2.70 o 
  -6   9   8       40.40       42.85      2.53 o 
  -5   9   8       52.44       48.42      2.65 o 
  -4   9   8        1.86        1.44      0.88 o 
  -3   9   8       41.83       45.14      2.28 o 
  -2   9   8      210.65      193.22      4.51 o 
  -1   9   8      215.26      223.59      4.95 o 
   0   9   8       36.67       36.75      1.95 o 
   1   9   8        2.26        3.02      0.92 o 
   2   9   8        0.05        0.36      0.83 o 
   3   9   8       20.75       17.01      1.53 o 
   4   9   8        0.16        1.54      0.97 o 
   5   9   8       45.60       48.57      2.48 o 
 -12  10   8      162.11      180.32     10.69 o 
 -11  10   8        7.06        9.52      2.10 o 
 -10  10   8      177.04      191.86      8.65 o 
  -9  10   8        8.38       15.05      2.88 o 
  -8  10   8       35.11       37.82      2.86 o 
  -7  10   8       35.42       36.47      2.44 o 
  -6  10   8        4.17        3.44      1.26 o 
  -5  10   8      160.26      145.11      4.41 o 
  -4  10   8       10.69        5.49      1.41 o 
  -3  10   8       41.40       39.69      2.26 o 
  -2  10   8        6.28        8.00      1.26 o 
  -1  10   8        0.74        1.12      0.94 o 
   0  10   8      104.08      119.46      3.57 o 
   1  10   8       99.54       92.10      2.79 o 
   2  10   8       62.03       66.87      2.56 o 
   3  10   8       95.34       96.45      2.96 o 
   4  10   8       48.77       43.09      2.30 o 
 -11  11   8      187.09      190.36      8.97 o 
 -10  11   8        4.74        6.14      2.54 o 
  -9  11   8      536.39      567.56     14.66 o 
  -8  11   8       37.12       37.85      2.20 o 
  -7  11   8        0.56        1.97      1.30 o 
  -6  11   8      186.79      202.87      5.66 o 
  -5  11   8       11.93        6.60      1.78 o 
  -4  11   8       20.71       19.93      2.05 o 
  -3  11   8       45.25       54.37      4.69 o 
  -2  11   8       63.50       64.35      2.79 o 
  -1  11   8       77.71       69.03      5.27 o 
   0  11   8        9.28        8.47      1.40 o 
   1  11   8      503.82      512.21      8.88 o 
   2  11   8        1.01        0.66      0.96 o 
   3  11   8      112.67      122.42      3.43 o 
 -10  12   8        0.00       -1.48      1.88 o 
  -9  12   8      197.59      202.31      9.17 o 
  -8  12   8       83.22       98.23      3.85 o 
  -7  12   8       64.79       73.53      2.84 o 
  -6  12   8      196.78      227.44      5.93 o 
  -5  12   8       41.11       39.99      4.18 o 
  -4  12   8       15.53       11.35      1.78 o 
  -3  12   8      111.75      101.89      3.87 o 
  -2  12   8      147.43      155.86      4.86 o 
  -1  12   8       16.29       14.59      1.92 o 
   0  12   8       18.53       22.76      1.97 o 
   1  12   8       14.79       21.20      1.97 o 
   2  12   8        1.97        2.17      1.25 o 
  -8  13   8       19.63       26.94      2.51 o 
  -7  13   8       25.59       31.23      2.19 o 
  -6  13   8       45.74       58.41      2.79 o 
  -5  13   8      187.55      193.99      5.58 o 
  -4  13   8      179.93      203.63      5.73 o 
  -3  13   8       67.11       62.27      3.41 o 
  -2  13   8       34.06       38.64      2.89 o 
  -1  13   8       11.86        9.90      1.75 o 
   0  13   8       12.46       10.91      1.67 o 
  -5  14   8      103.26      104.56      4.08 o 
  -4  14   8        2.18        4.17      1.60 o 
  -3  14   8        7.09        8.62      2.08 o 
 -15   1   9        1.14        3.12      1.98 o 
 -14   1   9      159.26      160.82      6.52 o 
 -13   1   9      412.81      413.04     11.06 o 
 -12   1   9       20.21       14.84      2.40 o 
 -11   1   9      432.29      417.73     10.61 o 
 -10   1   9        5.00        1.08      2.12 o 
  -9   1   9       86.43       85.96      7.39 o 
  -8   1   9       11.60       10.94      0.80 o 
  -7   1   9       48.18       45.64      1.23 o 
  -6   1   9       19.66       16.31      0.84 o 
  -5   1   9      157.71      134.43      2.03 o 
  -4   1   9       31.91       36.54      1.43 o 
  -3   1   9        3.50        3.17      0.67 o 
  -2   1   9      163.62      152.73      2.73 o 
  -1   1   9      131.75      132.01      2.40 o 
   0   1   9       14.48       15.83      1.00 o 
   1   1   9      111.79      106.41      2.21 o 
   2   1   9      162.04      158.02      2.80 o 
   3   1   9       17.07       21.63      1.24 o 
   4   1   9       60.08       64.21      1.94 o 
   5   1   9       15.38       17.88      1.25 o 
   6   1   9        4.26        3.14      0.88 o 
 -15   2   9       15.54       16.94      2.91 o 
 -14   2   9       76.04       79.90      4.71 o 
 -13   2   9       89.88       95.32      8.54 o 
 -12   2   9      305.01      307.93      8.96 o 
 -11   2   9        8.02        5.45      1.56 o 
 -10   2   9      467.25      457.61     10.97 o 
  -9   2   9      447.65      439.39     18.58 o 
  -8   2   9      107.48       94.45      2.15 o 
  -7   2   9       25.36       18.79      0.93 o 
  -6   2   9        2.05        0.36      0.49 o 
  -5   2   9       74.04       64.82      1.57 o 
  -4   2   9      305.28      271.10      3.83 o 
  -3   2   9       36.51       31.04      1.36 o 
  -2   2   9      309.31      295.41      4.12 o 
  -1   2   9        0.89        0.21      0.54 o 
   0   2   9        1.94        0.30      0.58 o 
   1   2   9       29.64       26.34      1.37 o 
   2   2   9        0.00        0.14      0.62 o 
   3   2   9        2.11        1.50      0.70 o 
   4   2   9      123.92      133.21      2.67 o 
   5   2   9        0.11        0.23      0.75 o 
   6   2   9       94.98      106.97      3.61 o 
 -15   3   9        1.65        4.75      2.15 o 
 -14   3   9        0.01        2.17      1.85 o 
 -13   3   9      111.73      120.16      5.45 o 
 -12   3   9        0.23        2.74      1.22 o 
 -11   3   9       47.03       44.90      2.57 o 
 -10   3   9      558.22      576.57     13.00 o 
  -9   3   9      169.56      159.73      5.83 o 
  -8   3   9     1143.87     1104.33     14.58 o 
  -7   3   9       38.21       33.42      1.39 o 
  -6   3   9      296.33      292.31      3.71 o 
  -5   3   9      323.11      339.16      4.48 o 
  -4   3   9      480.31      465.05      6.15 o 
  -3   3   9      392.22      365.70      5.24 o 
  -2   3   9       62.59       56.55      1.87 o 
  -1   3   9       27.48       16.01      1.21 o 
   0   3   9       37.70       48.79      1.94 o 
   1   3   9        1.61       -0.10      0.63 o 
   2   3   9        7.31        6.35      0.95 o 
   3   3   9      242.21      244.91      4.38 o 
   4   3   9        1.38        2.52      0.84 o 
   5   3   9        9.16        7.88      1.08 o 
   6   3   9       49.10       51.45      2.36 o 
 -15   4   9       47.53       53.48      4.54 o 
 -14   4   9        6.20        9.92      2.36 o 
 -13   4   9      134.01      151.17      4.68 o 
 -12   4   9      124.80      126.45      4.44 o 
 -11   4   9       91.31       89.94      3.37 o 
 -10   4   9       70.64       72.10      3.89 o 
  -9   4   9      306.00      283.70     10.58 o 
  -8   4   9        8.20       10.61      1.15 o 
  -7   4   9       94.27       94.87      2.36 o 
  -6   4   9       83.13       85.68      2.78 o 
  -5   4   9     1462.72     1399.01     16.37 o 
  -4   4   9      196.60      197.02      3.48 o 
  -3   4   9       74.01       69.20      2.00 o 
  -2   4   9      343.72      314.54      4.80 o 
  -1   4   9      313.24      284.85      4.55 o 
   0   4   9      419.29      373.14      5.51 o 
   1   4   9        1.96        0.46      0.67 o 
   2   4   9       34.53       38.66      2.14 o 
   3   4   9      112.24      114.90      2.92 o 
   4   4   9       26.36       26.59      1.84 o 
   5   4   9       12.17       10.86      1.38 o 
   6   4   9       10.71       13.60      1.42 o 
 -14   5   9       29.27       27.97      2.51 o 
 -13   5   9       15.93       17.93      2.02 o 
 -12   5   9       45.95       42.06      2.72 o 
 -11   5   9        6.13        6.76      1.38 o 
 -10   5   9        6.45        5.19      1.92 o 
  -9   5   9       38.49       37.75      3.10 o 
  -8   5   9      534.93      525.04      8.08 o 
  -7   5   9      250.05      245.78      4.40 o 
  -6   5   9      204.19      197.90      3.84 o 
  -5   5   9      253.88      229.16      4.78 o 
  -4   5   9       62.64       54.58      2.07 o 
  -3   5   9       28.47       33.62      1.79 o 
  -2   5   9      237.88      239.78      4.48 o 
  -1   5   9       91.62      102.39      2.89 o 
   0   5   9       26.85       30.72      1.90 o 
   1   5   9       35.50       27.07      1.73 o 
   2   5   9       18.73       18.06      1.49 o 
   3   5   9      194.92      190.16      6.79 o 
   4   5   9       89.90       97.74      3.00 o 
   5   5   9        0.53        1.73      0.99 o 
 -14   6   9       37.34       31.01      2.64 o 
 -13   6   9        2.68        0.09      1.36 o 
 -12   6   9      184.36      198.65      7.47 o 
 -11   6   9       15.57       15.26      1.85 o 
 -10   6   9      134.89      130.03      5.23 o 
  -9   6   9      171.21      174.77      5.94 o 
  -8   6   9       56.61       58.20      2.60 o 
  -7   6   9       16.72       17.42      1.88 o 
  -6   6   9      153.17      162.50      3.90 o 
  -5   6   9      297.02      311.42      5.91 o 
  -4   6   9      216.45      218.59      4.75 o 
  -3   6   9      311.24      304.51      5.19 o 
  -2   6   9      130.31      129.17      3.15 o 
  -1   6   9       67.88       67.86      2.31 o 
   0   6   9        5.88        4.16      0.96 o 
   1   6   9        0.05        0.21      0.81 o 
   2   6   9       92.73      101.63      2.98 o 
   3   6   9      280.27      306.33      5.65 o 
   4   6   9       44.37       53.28      2.46 o 
   5   6   9       50.94       51.83      2.48 o 
 -13   7   9       19.86       16.26      2.11 o 
 -12   7   9      152.21      153.21      4.73 o 
 -11   7   9      410.30      416.86     10.13 o 
 -10   7   9      268.57      281.82      6.94 o 
  -9   7   9      595.16      602.05     13.38 o 
  -8   7   9        1.91        3.97      1.71 o 
  -7   7   9      161.05      160.61      4.49 o 
  -6   7   9      876.22      878.29     12.65 o 
  -5   7   9       83.29       79.22      2.76 o 
  -4   7   9      109.13      102.14      4.14 o 
  -3   7   9       19.32       15.46      1.58 o 
  -2   7   9      165.58      160.14      3.59 o 
  -1   7   9      391.53      398.69      8.23 o 
   0   7   9      127.27      124.00      3.21 o 
   1   7   9       32.99       31.85      1.91 o 
   2   7   9      107.85      122.37      3.29 o 
   3   7   9       15.13       11.37      1.35 o 
   4   7   9       11.71       14.36      1.54 o 
 -13   8   9       25.27       27.34      2.52 o 
 -12   8   9      132.30      147.44      4.70 o 
 -11   8   9        5.62        3.90      1.45 o 
 -10   8   9       18.62       18.24      1.93 o 
  -9   8   9      137.76      149.40      8.35 o 
  -8   8   9        8.56        7.81      1.67 o 
  -7   8   9      461.22      480.97     10.77 o 
  -6   8   9        5.65        8.68      2.73 o 
  -5   8   9        0.50        0.55      0.87 o 
  -4   8   9       25.49       23.64      1.80 o 
  -3   8   9       60.44       62.43      2.62 o 
  -2   8   9      163.20      161.71      4.14 o 
  -1   8   9      136.96      137.54      3.41 o 
   0   8   9        0.27        0.23      0.88 o 
   1   8   9       92.01       97.98      3.57 o 
   2   8   9       47.52       46.05      2.32 o 
   3   8   9       31.93       27.66      1.93 o 
   4   8   9        3.08        4.99      1.18 o 
 -12   9   9       53.00       63.69      3.41 o 
 -11   9   9        0.02       -0.67      1.64 o 
 -10   9   9      147.19      154.49      5.79 o 
  -9   9   9       98.31      109.31      7.80 o 
  -8   9   9        5.48        9.89      1.59 o 
  -7   9   9       24.91       27.72      2.28 o 
  -6   9   9        8.83       10.23      2.06 o 
  -5   9   9        3.54        6.33      2.08 o 
  -4   9   9      193.75      188.36      4.52 o 
  -3   9   9       11.50        7.81      1.30 o 
  -2   9   9      237.84      222.24      5.06 o 
  -1   9   9       69.97       74.21      2.85 o 
   0   9   9       49.10       42.75      2.34 o 
   1   9   9      144.71      151.38      3.72 o 
   2   9   9        0.55        1.86      0.98 o 
   3   9   9       19.99       18.78      1.69 o 
 -11  10   9        0.03        0.98      1.96 o 
 -10  10   9       60.03       61.44      4.93 o 
  -9  10   9      145.13      163.10      7.85 o 
  -8  10   9        3.10       -0.18      1.25 o 
  -7  10   9       10.43       14.74      3.59 o 
  -6  10   9       13.99       17.36      2.01 o 
  -5  10   9       58.75       60.64      3.19 o 
  -4  10   9        8.90        9.97      1.40 o 
  -3  10   9        0.30       -0.08      1.40 o 
  -2  10   9      124.06      117.91      3.63 o 
  -1  10   9       49.42       57.59      3.04 o 
   0  10   9      141.12      157.16      4.30 o 
   1  10   9       22.72       20.47      1.94 o 
   2  10   9        7.37        6.32      1.96 o 
 -10  11   9        9.52       10.89      2.37 o 
  -9  11   9       10.55       12.09      2.34 o 
  -8  11   9      214.19      247.81      8.66 o 
  -7  11   9       28.31       27.66      2.45 o 
  -6  11   9        0.39        1.84      1.45 o 
  -5  11   9       42.83       40.19      2.84 o 
  -4  11   9       15.47       19.20      2.16 o 
  -3  11   9        4.94        4.71      1.24 o 
  -2  11   9        7.76        5.50      1.34 o 
  -1  11   9       23.91       20.15      1.91 o 
   0  11   9        1.26        1.74      1.16 o 
   1  11   9      100.07      116.62      4.09 o 
  -8  12   9       19.32       27.86      2.56 o 
  -7  12   9      105.19      122.68      4.40 o 
  -6  12   9        0.30        0.14      1.41 o 
  -5  12   9       71.32       71.86      3.63 o 
  -4  12   9       49.15       46.45      3.13 o 
  -3  12   9       31.69       28.33      3.46 o 
  -2  12   9        1.94        1.88      1.20 o 
  -1  12   9        9.20       11.65      1.65 o 
 -14   0  10      343.56      369.19     15.23 o 
 -13   0  10       16.32       12.90      3.64 o 
 -12   0  10     1257.69     1310.46     36.32 o 
 -11   0  10      292.77      288.01     11.87 o 
 -10   0  10        3.20        5.52      2.50 o 
  -9   0  10      112.60      107.63      6.41 o 
  -8   0  10      113.34      107.70      2.67 o 
  -7   0  10      918.08      868.23     10.88 o 
  -6   0  10       17.41       17.87      1.33 o 
  -5   0  10      179.40      155.57      3.77 o 
  -4   0  10      195.77      170.35      3.98 o 
  -3   0  10        8.01        6.96      1.13 o 
  -2   0  10        2.94        2.50      0.92 o 
  -1   0  10      338.57      347.71      6.42 o 
   0   0  10        3.25        2.12      0.96 o 
   1   0  10        7.40       12.95      1.48 o 
   2   0  10      365.81      377.62      7.08 o 
   3   0  10        0.41        1.14      1.05 o 
   4   0  10       97.34      112.18      3.64 o 
 -14   1  10       63.03       74.41      5.18 o 
 -13   1  10       23.65       14.17      2.66 o 
 -12   1  10       15.64       19.06      3.17 o 
 -11   1  10       13.04       13.99      2.32 o 
 -10   1  10      462.80      452.32     11.05 o 
  -9   1  10       18.17       15.25      2.11 o 
  -8   1  10      479.34      456.10      4.67 o 
  -7   1  10        1.92        0.44      0.53 o 
  -6   1  10        8.17        4.91      0.69 o 
  -5   1  10      111.93      118.57      2.12 o 
  -4   1  10      397.71      345.06      4.41 o 
  -3   1  10       90.62       80.88      1.92 o 
  -2   1  10       12.31       10.60      0.91 o 
  -1   1  10      137.23      133.51      2.55 o 
   0   1  10       23.27       20.71      1.20 o 
   1   1  10       13.26       14.57      1.08 o 
   2   1  10       90.50       87.57      2.17 o 
   3   1  10       58.51       63.03      2.18 o 
   4   1  10        0.86       -1.48      0.74 o 
 -14   2  10       17.21       13.35      2.69 o 
 -13   2  10      233.36      225.15      8.51 o 
 -12   2  10      123.81      143.64      5.95 o 
 -11   2  10        8.07       16.31      2.45 o 
 -10   2  10       54.49       49.96      3.70 o 
  -9   2  10        5.03        4.43      1.64 o 
  -8   2  10       26.84       21.53      1.14 o 
  -7   2  10      248.77      227.02      3.29 o 
  -6   2  10       88.91       93.29      2.15 o 
  -5   2  10       16.48       18.53      1.33 o 
  -4   2  10       32.99       30.45      1.59 o 
  -3   2  10        6.22        2.14      0.76 o 
  -2   2  10      122.21      108.66      2.67 o 
  -1   2  10        3.73        3.22      0.86 o 
   0   2  10      573.46      568.57      7.34 o 
   1   2  10        3.70        3.73      0.84 o 
   2   2  10       29.93       24.55      1.51 o 
   3   2  10        3.32        3.91      0.92 o 
   4   2  10       34.71       33.08      1.78 o 
 -14   3  10      270.21      307.81      9.64 o 
 -13   3  10      212.02      234.18     19.58 o 
 -12   3  10       32.76       28.72      2.32 o 
 -11   3  10        8.78        9.26      2.00 o 
 -10   3  10        0.06        0.52      1.48 o 
  -9   3  10      110.72      119.01      4.76 o 
  -8   3  10       33.80       29.48      1.54 o 
  -7   3  10       25.65       25.60      1.43 o 
  -6   3  10       78.32       85.09      2.06 o 
  -5   3  10      478.37      460.50      6.28 o 
  -4   3  10       19.87       18.39      1.29 o 
  -3   3  10      286.69      304.60      4.82 o 
  -2   3  10      269.26      249.46      4.29 o 
  -1   3  10       50.15       56.91      3.13 o 
   0   3  10       37.19       36.34      3.12 o 
   1   3  10        3.34        2.84      0.86 o 
   2   3  10       34.65       34.92      1.87 o 
   3   3  10        0.26       -0.22      0.75 o 
   4   3  10       12.56        9.21      1.14 o 
 -14   4  10        0.59        0.82      1.88 o 
 -13   4  10       39.51       45.43      3.96 o 
 -12   4  10       74.36       67.67      3.30 o 
 -11   4  10       51.62       56.19      4.06 o 
 -10   4  10       52.92       52.57      4.13 o 
  -9   4  10       19.97       21.47      2.56 o 
  -8   4  10      231.14      218.04      4.17 o 
  -7   4  10        5.65        5.66      1.02 o 
  -6   4  10      278.61      290.37      5.69 o 
  -5   4  10      339.84      337.41      5.59 o 
  -4   4  10       21.44       21.39      1.40 o 
  -3   4  10       25.17       25.53      1.53 o 
  -2   4  10       37.22       35.73      1.78 o 
  -1   4  10       64.78       65.04      2.21 o 
   0   4  10        5.59        6.11      0.96 o 
   1   4  10       26.29       17.96      1.39 o 
   2   4  10       56.22       57.46      2.31 o 
   3   4  10        0.12       -0.22      0.91 o 
   4   4  10       13.49       15.47      1.52 o 
 -13   5  10       26.84       23.43      2.27 o 
 -12   5  10       20.54       24.08      2.24 o 
 -11   5  10       20.22       23.66      2.10 o 
 -10   5  10        6.22        8.67      2.02 o 
  -9   5  10        0.03       -0.97      1.33 o 
  -8   5  10       51.25       50.96      2.36 o 
  -7   5  10       16.36       18.20      1.55 o 
  -6   5  10        0.32       -0.40      0.82 o 
  -5   5  10      205.33      201.87      4.61 o 
  -4   5  10       20.75       20.68      1.53 o 
  -3   5  10      496.79      487.18      7.39 o 
  -2   5  10      197.94      198.24      4.17 o 
  -1   5  10        1.20        1.73      0.86 o 
   0   5  10        0.01       -0.43      0.75 o 
   1   5  10       31.12       31.22      1.98 o 
   2   5  10       17.51       16.17      1.80 o 
   3   5  10       64.62       56.88      2.67 o 
   4   5  10        1.64        3.20      1.35 o 
 -13   6  10      102.65      112.37      4.18 o 
 -12   6  10       64.64       74.66      3.57 o 
 -11   6  10        5.82        8.77      1.61 o 
 -10   6  10        1.29        3.93      2.42 o 
  -9   6  10        0.08       -1.84      1.39 o 
  -8   6  10      108.64      108.16      3.23 o 
  -7   6  10        0.08       -0.50      0.87 o 
  -6   6  10       33.43       33.29      2.10 o 
  -5   6  10      734.08      722.28     11.08 o 
  -4   6  10        2.98        3.39      1.06 o 
  -3   6  10       31.23       35.31      2.22 o 
  -2   6  10        2.31        2.10      0.91 o 
  -1   6  10        5.29        2.70      0.95 o 
   0   6  10       85.25       85.14      2.76 o 
   1   6  10       25.39       27.73      1.88 o 
   2   6  10        3.18        3.63      1.10 o 
   3   6  10        1.52        3.65      1.13 o 
 -12   7  10        0.06        0.47      1.29 o 
 -11   7  10       26.22       22.71      2.76 o 
 -10   7  10       21.37       24.37      4.23 o 
  -9   7  10        8.74        8.88      2.15 o 
  -8   7  10       50.72       56.16      2.90 o 
  -7   7  10        8.71       12.79      1.69 o 
  -6   7  10        0.36       -0.18      1.34 o 
  -5   7  10      420.36      398.91      7.29 o 
  -4   7  10      218.12      219.27      5.00 o 
  -3   7  10       17.44       18.02      1.68 o 
  -2   7  10      500.63      505.29      8.74 o 
  -1   7  10      197.48      200.62      4.33 o 
   0   7  10       88.35       95.22      3.24 o 
   1   7  10       73.06       84.14      3.71 o 
   2   7  10       46.80       53.45      2.61 o 
 -12   8  10      229.90      259.75     15.64 o 
 -11   8  10        1.20        0.76      1.57 o 
 -10   8  10      301.05      306.71     10.13 o 
  -9   8  10        5.31        6.90      3.38 o 
  -8   8  10       65.23       73.87      3.26 o 
  -7   8  10       32.77       35.08      3.75 o 
  -6   8  10      115.43      111.58      3.43 o 
  -5   8  10      148.78      147.25      6.75 o 
  -4   8  10       61.08       61.06      2.76 o 
  -3   8  10      335.99      338.23      6.69 o 
  -2   8  10       32.20       26.86      2.53 o 
  -1   8  10       23.17       25.96      2.12 o 
   0   8  10        1.42        0.31      1.11 o 
   1   8  10       28.10       24.53      1.87 o 
   2   8  10       33.08       47.47      2.51 o 
 -11   9  10      197.55      221.19     12.76 o 
 -10   9  10        4.19        4.62      2.30 o 
  -9   9  10      299.64      312.19     14.32 o 
  -8   9  10       47.11       39.95      3.66 o 
  -7   9  10       89.01       96.32      5.91 o 
  -6   9  10       18.92       18.92      2.07 o 
  -5   9  10      127.91      132.02      4.55 o 
  -4   9  10        3.23        3.32      1.16 o 
  -3   9  10        2.00        2.63      1.10 o 
  -2   9  10      131.53      149.35      4.67 o 
  -1   9  10       66.92       91.36      3.32 o 
   0   9  10       37.68       38.73      2.50 o 
   1   9  10       48.50       49.79      2.57 o 
  -9  10  10       63.06       49.97      6.64 o 
  -8  10  10        0.12        0.84      1.66 o 
  -7  10  10       86.70       90.59      3.83 o 
  -6  10  10       77.79       92.42      3.81 o 
  -5  10  10       24.97       31.83      2.62 o 
  -4  10  10      129.04      141.78      4.10 o 
  -3  10  10      167.97      168.67      4.55 o 
  -2  10  10       10.72       12.01      1.60 o 
  -1  10  10        8.43       11.82      1.61 o 
   0  10  10       59.54       62.99      4.32 o 
  -7  11  10       76.56       95.01      3.92 o 
  -6  11  10       20.77       23.64      2.40 o 
  -5  11  10        0.61       -1.17      1.26 o 
  -4  11  10        0.54        1.97      1.42 o 
  -3  11  10      207.50      221.11      5.39 o 
  -2  11  10        2.32        3.18      1.28 o 
 -13   1  11       13.76       15.14      2.65 o 
 -12   1  11      210.44      202.19      7.21 o 
 -11   1  11       23.03       19.92      2.71 o 
 -10   1  11        2.13        1.43      1.27 o 
  -9   1  11      147.95      151.04      3.89 o 
  -8   1  11        0.00        0.53      0.67 o 
  -7   1  11      194.03      191.13      3.08 o 
  -6   1  11      140.72      128.99      2.69 o 
  -5   1  11       15.04       12.10      1.35 o 
  -4   1  11       34.95       29.66      1.52 o 
  -3   1  11       38.57       33.45      1.65 o 
  -2   1  11       64.38       64.54      2.03 o 
  -1   1  11       46.29       41.22      1.85 o 
   0   1  11       24.79       21.66      1.43 o 
   1   1  11      324.26      353.14      5.33 o 
   2   1  11      159.03      181.79      3.65 o 
 -13   2  11       44.28       53.14      4.54 o 
 -12   2  11       43.40       53.42      5.33 o 
 -11   2  11      190.76      198.38      6.90 o 
 -10   2  11       35.37       31.94      2.59 o 
  -9   2  11       45.63       50.38      4.26 o 
  -8   2  11       63.62       68.33      1.95 o 
  -7   2  11       19.11       20.65      1.70 o 
  -6   2  11      174.67      164.41      3.09 o 
  -5   2  11       66.73       67.37      2.02 o 
  -4   2  11      146.69      152.09      3.04 o 
  -3   2  11       16.89       12.05      1.15 o 
  -2   2  11        2.19        5.27      0.93 o 
  -1   2  11       95.89      109.54      2.65 o 
   0   2  11       48.15       53.93      2.09 o 
   1   2  11        1.14        0.66      0.79 o 
   2   2  11        0.06        2.11      0.89 o 
 -13   3  11      164.19      193.98     14.93 o 
 -12   3  11       34.68       39.01      6.94 o 
 -11   3  11        0.03        1.42      2.74 o 
 -10   3  11        8.57        3.92      2.73 o 
  -9   3  11       54.80       58.30      4.17 o 
  -8   3  11      105.34      112.07      2.69 o 
  -7   3  11        0.03        0.47      0.76 o 
  -6   3  11      128.33      132.06      3.27 o 
  -5   3  11      328.59      313.81      5.01 o 
  -4   3  11      170.98      180.76      3.63 o 
  -3   3  11      223.02      230.69      4.35 o 
  -2   3  11        1.37        1.91      0.86 o 
  -1   3  11        5.66        6.05      1.05 o 
   0   3  11       37.22       37.52      1.83 o 
   1   3  11        8.78        8.40      1.08 o 
   2   3  11       27.42       24.30      1.60 o 
 -13   4  11       87.99       97.13      5.14 o 
 -12   4  11        0.18        0.02      1.64 o 
 -11   4  11       46.49       50.43      3.94 o 
 -10   4  11       25.15       21.93      2.92 o 
  -9   4  11       25.60       25.09      2.93 o 
  -8   4  11       12.84       12.16      1.41 o 
  -7   4  11      167.71      167.04      4.19 o 
  -6   4  11       14.85       17.29      1.67 o 
  -5   4  11       25.32       23.84      1.94 o 
  -4   4  11       52.13       59.83      2.24 o 
  -3   4  11      421.02      405.34      6.09 o 
  -2   4  11      281.77      285.09      4.89 o 
  -1   4  11        0.99        0.92      0.82 o 
   0   4  11       86.61       84.32      2.62 o 
   1   4  11       98.28      104.48      2.92 o 
   2   4  11       52.11       61.11      2.56 o 
 -12   5  11        1.61        1.20      1.33 o 
 -11   5  11        2.85       -0.11      2.30 o 
 -10   5  11        0.78       -1.13      1.49 o 
  -9   5  11        0.19        0.80      1.61 o 
  -8   5  11        9.54       11.13      1.25 o 
  -7   5  11       28.92       32.47      2.16 o 
  -6   5  11       82.06       77.24      2.91 o 
  -5   5  11      240.47      239.78      5.35 o 
  -4   5  11        9.72       11.64      1.47 o 
  -3   5  11        9.16        8.18      1.25 o 
  -2   5  11       11.11       11.87      1.39 o 
  -1   5  11       29.84       36.71      2.15 o 
   0   5  11      109.80      108.37      3.24 o 
   1   5  11        5.65        6.10      1.23 o 
 -12   6  11        0.55        3.36      1.69 o 
 -11   6  11       17.38       15.18      3.67 o 
 -10   6  11       23.93       27.84      3.28 o 
  -9   6  11       19.72       24.10      6.02 o 
  -8   6  11        0.26        3.66      2.27 o 
  -7   6  11       97.04      105.91      3.97 o 
  -6   6  11        6.01        9.65      1.72 o 
  -5   6  11        4.88        4.31      1.59 o 
  -4   6  11       25.05       22.28      1.91 o 
  -3   6  11        9.74       12.55      1.55 o 
  -2   6  11       84.07       87.44      2.88 o 
  -1   6  11       48.47       45.99      2.40 o 
   0   6  11       14.49       15.50      1.80 o 
   1   6  11        5.10        5.92      1.24 o 
 -11   7  11      162.13      179.97      7.08 o 
 -10   7  11       18.56       16.37      2.79 o 
  -9   7  11      108.44      107.26      8.15 o 
  -8   7  11      225.95      229.27      5.95 o 
  -7   7  11       72.01       76.31      2.98 o 
  -6   7  11       18.01       20.33      2.69 o 
  -5   7  11      119.64      137.95      3.99 o 
  -4   7  11       36.77       40.45      2.47 o 
  -3   7  11      250.12      237.90      5.51 o 
  -2   7  11        6.00        9.98      1.48 o 
  -1   7  11       37.56       41.83      2.59 o 
   0   7  11       99.37       97.46      3.14 o 
 -10   8  11        0.31        0.13      2.86 o 
  -9   8  11        6.80        0.27      2.73 o 
  -8   8  11      462.80      471.40     12.45 o 
  -7   8  11      114.59      116.14      4.15 o 
  -6   8  11       54.04       59.62      2.85 o 
  -5   8  11      230.91      261.16      5.83 o 
  -4   8  11        7.73        9.03      1.43 o 
  -3   8  11       87.09       93.37      3.45 o 
  -2   8  11       15.97       12.73      1.63 o 
  -1   8  11      146.88      148.84      4.36 o 
  -8   9  11       11.21        4.99      2.10 o 
  -7   9  11       87.40      104.20      4.04 o 
  -6   9  11        4.41        4.40      1.47 o 
  -5   9  11        0.01        1.28      1.15 o 
  -4   9  11        8.04       13.82      2.30 o 
  -3   9  11      115.76      134.73      4.11 o 
 -12   0  12      142.66      167.30      9.38 o 
 -11   0  12       10.29       15.81      3.63 o 
 -10   0  12       86.58       81.93      6.15 o 
  -8   0  12       64.73       71.02      3.82 o 
  -7   0  12       11.24        9.03      1.65 o 
  -6   0  12      100.72       92.33      3.61 o 
  -5   0  12       13.54       23.01      3.14 o 
  -4   0  12        0.68        3.11      1.36 o 
  -3   0  12        0.19       -0.99      1.14 o 
  -2   0  12        5.42        9.21      1.76 o 
  -1   0  12       31.11       41.42      3.79 o 
   0   0  12        5.35        3.19      1.47 o 
 -12   1  12       70.04       65.66      4.66 o 
 -11   1  12        3.38        1.42      1.47 o 
 -10   1  12       13.83       14.04      2.59 o 
  -9   1  12      120.48      106.40      7.15 o 
  -8   1  12        4.94        6.94      1.03 o 
  -7   1  12       33.79       36.20      1.86 o 
  -6   1  12        6.85        9.90      1.09 o 
  -5   1  12        0.03       -1.34      0.67 o 
  -4   1  12       20.84       16.96      1.33 o 
  -3   1  12        7.13        7.23      1.05 o 
  -2   1  12      219.89      226.64      4.48 o 
  -1   1  12       59.10       66.55      2.65 o 
   0   1  12       38.27       45.64      2.30 o 
 -12   2  12       13.21       15.82      2.73 o 
 -11   2  12        0.00       -0.14      3.32 o 
 -10   2  12      127.68      147.65      6.08 o 
  -9   2  12      119.36       99.52      4.06 o 
  -8   2  12        5.40        8.28      1.20 o 
  -7   2  12       77.17       69.52      2.29 o 
  -6   2  12        0.05        1.68      0.86 o 
  -5   2  12       35.20       32.48      1.68 o 
  -4   2  12        7.67        8.87      1.12 o 
  -3   2  12        1.70        2.51      0.87 o 
  -2   2  12        3.61        1.76      0.90 o 
  -1   2  12      142.77      145.30      3.23 o 
   0   2  12        2.23        3.23      0.92 o 
 -11   3  12       97.82      111.29      5.47 o 
 -10   3  12       36.27       37.21      3.64 o 
  -9   3  12      115.34      121.12      5.48 o 
  -8   3  12       80.19       84.31      2.47 o 
  -7   3  12       18.98       16.11      1.47 o 
  -6   3  12       57.66       57.51      2.29 o 
  -5   3  12        1.47        3.66      0.98 o 
  -4   3  12      369.96      373.33      5.47 o 
  -3   3  12      217.09      230.66      5.16 o 
  -2   3  12      327.89      346.92      5.33 o 
  -1   3  12       50.40       45.44      2.06 o 
 -11   4  12      128.94      122.75      5.92 o 
 -10   4  12        5.16        2.90      1.97 o 
  -9   4  12       25.57       32.81      3.39 o 
  -8   4  12        0.02        1.42      1.05 o 
  -7   4  12        1.12        0.95      1.03 o 
  -6   4  12       40.97       47.68      2.69 o 
  -5   4  12       12.38       10.27      2.38 o 
  -4   4  12      173.57      177.66      4.70 o 
  -3   4  12        7.60        9.84      1.28 o 
  -2   4  12        0.61        1.80      0.95 o 
  -1   4  12       22.80       25.29      1.78 o 
 -10   5  12       26.00       31.17      3.51 o 
  -9   5  12       66.68       79.67      7.86 o 
  -8   5  12       26.53       28.84      2.43 o 
  -7   5  12        3.68        3.11      1.17 o 
  -6   5  12       23.83       29.55      2.66 o 
  -5   5  12       25.23       28.73      2.22 o 
  -4   5  12        8.18        9.73      1.54 o 
  -3   5  12        3.85        2.09      1.17 o 
  -2   5  12       15.59       14.33      1.59 o 
  -9   6  12       24.60       24.40      4.80 o 
  -8   6  12       33.32       40.25      4.01 o 
  -7   6  12       10.19       12.62      1.99 o 
  -6   6  12        8.56        7.00      1.41 o 
  -5   6  12       11.00       15.64      2.32 o 
  -4   6  12        3.38        5.61      1.35 o 
  -3   6  12       70.18       71.85      3.22 o 
  -7   7  12       16.09       16.12      3.04 o 
  -6   7  12       53.11       59.32      2.93 o 
  -5   7  12       44.03       60.70      4.31 o 
  -4   7  12        3.18        0.90      1.14 o 
  -8   1  13        0.72        2.59      1.65 o 
  -7   1  13       18.18       19.99      1.72 o 
  -6   1  13        0.56        0.39      1.14 o 
  -5   1  13       52.55       60.39      2.57 o 
  -4   1  13        9.33        9.91      1.30 o 
  -8   2  13        3.27        2.51      1.76 o 
  -7   2  13      175.90      185.30      4.23 o 
  -6   2  13       16.55       19.96      1.73 o 
  -5   2  13      144.17      159.88      5.03 o 
                                                 
